# Supplementary material for: Low-level mitochondrial heteroplasmy modulates DNA replication, glucose metabolism and lifespan in mice
Source: Sci Rep. 2018 Apr 12;8:5872. doi: 10.1038/s41598-018-24290-6 (PMC5897405; doi:10.1038/s41598-018-24290-6)
Supplement: Supplementary file 2 — Data S1 [file 41598_2018_24290_MOESM2_ESM.xls]

## Sheet: Heteroplasmy - all samples
Ensembl Gene	Test Statistic	P Value	Q-value	rss	sigma_sq	tech_var	mean_obs	var_obs	sigma_sq_pmax	smooth_sigma_sq	final_sigma_sq	degrees_free	Gene Symbol	Entrez ID	effect_size
ENSMUSG00000064360	22.7241	1.87007e-06	0.0262352	11.9344	0.70023	0.0017913	10.496	0.645741	0.70023	0.0322363	0.70023	1	mt-Nd3	17718	-1.27621
ENSMUSG00000020034	14.133	0.00017033	0.597388	2.4998	0.146425	0.000622449	6.77781	0.143876	0.146425	0.0236853	0.146425	1	Tcp11l2	216198	0.505905
ENSMUSG00000020639	14.2256	0.000162149	0.597388	4.64231	0.221099	0.0519779	2.89305	0.270727	0.221099	0.0830588	0.221099	1	Pfn4	382562	-0.690935
ENSMUSG00000022178	15.0265	0.00010601	0.597388	1.52682	0.0876373	0.00217576	6.20045	0.0924225	0.0876373	0.0264393	0.0876373	1	Ajuba	16475	-0.403527
ENSMUSG00000028633	12.9018	0.000328261	0.657881	1.46251	0.0826944	0.00333533	4.42094	0.0858223	0.0826944	0.0493436	0.0826944	1	Ctps	51797	-0.382459
ENSMUSG00000038028	12.9353	0.000322443	0.657881	0.74733	0.0391842	0.00477638	6.00312	0.0573048	0.0391842	0.0277559	0.0391842	1	Tigar	319801	-0.289604
ENSMUSG00000050423	12.9174	0.000325536	0.657881	17.4448	0.981243	0.0449205	4.75133	1.15797	0.981243	0.0429793	0.981243	1	Ppp1r3g	76487	1.2959
ENSMUSG00000028654	12.6404	0.000377503	0.661999	1.14845	0.065577	0.0019791	5.12118	0.0744614	0.065577	0.0371919	0.065577	1	Mycl	16918	0.332196
ENSMUSG00000041293	12.1019	0.000503716	0.706663	5.49513	0.319404	0.00383916	6.01247	1.22455	0.319404	0.0276886	0.319404	1	Adgrf1	77596	0.710826
ENSMUSG00000041417	12.1025	0.000503548	0.706663	0.898339	0.0521287	0.000714792	5.93541	0.0855422	0.0521287	0.0282586	0.0521287	1	Pik3r1	18708	-0.28741
ENSMUSG00000048856	11.7835	0.000597585	0.762139	1.405	0.0826149	3.192e-05	10.5204	0.200604	0.0826149	0.0323731	0.0826149	1	Slc25a47	104910	0.356023
ENSMUSG00000000001	-0.0896307	1	1	0.0891429	0.00513591	0.000107792	8.99576	0.00567693	0.00513591	0.0256598	0.0256598	1	Gnai3	14679	-0.0186754
ENSMUSG00000000028	-0.114902	1	1	1.2033	0.0538921	0.0168901	4.22442	0.0871548	0.0538921	0.0536031	0.0538921	1	Cdc45	12544	0.0342263
ENSMUSG00000000049	-0.264187	1	1	0.277301	0.0163059	5.9076e-06	11.0287	0.0606701	0.0163059	0.0354822	0.0354822	1	Apoh	11818	-0.00528486
ENSMUSG00000000056	0.710979	0.399119	1	0.479062	0.0263726	0.00180756	5.53094	0.0852655	0.0263726	0.0319377	0.0319377	1	Narf	67608	-0.0702635
ENSMUSG00000000058	0.11195	0.737935	1	1.4782	0.0819223	0.00503055	4.78853	0.0859351	0.0819223	0.0423404	0.0819223	1	Cav2	12390	0.0689726
ENSMUSG00000000078	0.312828	0.57595	1	0.840414	0.0484404	0.000995754	6.9919	0.0463127	0.0484404	0.0230989	0.0484404	1	Klf6	23849	0.0660105
ENSMUSG00000000085	-0.204044	1	1	0.754537	0.037124	0.00726059	5.67122	0.0412943	0.037124	0.0305099	0.037124	1	Scmh1	29871	-0.00798308
ENSMUSG00000000088	-0.203354	1	1	0.661684	0.0388535	6.91418e-05	9.47806	0.0540677	0.0388535	0.0274126	0.0388535	1	Cox5a	12858	0.00777522
ENSMUSG00000000093	0.236978	0.626397	1	0.6414	0.0338824	0.00384697	5.39029	0.0351802	0.0338824	0.0335729	0.0338824	1	Tbx2	21385	0.0533924
ENSMUSG00000000120	0.337893	0.561048	1	2.79617	0.161631	0.00284981	6.05133	0.456192	0.161631	0.0274145	0.161631	1	Ngfr	18053	0.123207
ENSMUSG00000000126	0.738751	0.390061	1	1.05624	0.0377167	0.0244149	3.84359	0.125757	0.0377167	0.0623131	0.0623131	1	Wnt9a	216795	-0.114844
ENSMUSG00000000127	0.0585445	0.808811	1	0.200835	0.0101996	0.0016142	6.22624	0.0110177	0.0101996	0.0262823	0.0262823	1	Fer	14158	-0.0164653
ENSMUSG00000000131	-0.08866	1	1	0.988323	0.0559731	0.0021635	6.12735	0.0607723	0.0559731	0.0269026	0.0559731	1	Xpo6	74204	-0.0349297
ENSMUSG00000000134	0.0130247	0.909138	1	0.171796	0.00885118	0.00125448	7.50942	0.0153902	0.00885118	0.0224943	0.0224943	1	Tfe3	209446	0.00811903
ENSMUSG00000000142	0.0583238	0.809165	1	1.30487	0.069539	0.00721825	4.98746	0.0950919	0.069539	0.0391809	0.069539	1	Axin2	12006	0.0592452
ENSMUSG00000000148	0.11479	0.734756	1	0.334828	0.0182936	0.00140215	6.46686	0.0301626	0.0182936	0.0249657	0.0249657	1	Brat1	231841	-0.023523
ENSMUSG00000000149	0.074969	0.784235	1	0.629844	0.036928	0.000121646	8.5582	0.0652323	0.036928	0.0243236	0.036928	1	Gna12	14673	-0.0423982
ENSMUSG00000000154	0.327531	0.567117	1	0.818408	0.0479318	0.000209881	8.49125	0.171682	0.0479318	0.024139	0.0479318	1	Slc22a18	18400	0.0660338
ENSMUSG00000000159	0.118923	0.730206	1	0.175607	0.00959081	0.000739009	7.42141	0.0195336	0.00959081	0.0225168	0.0225168	1	Igsf5	72058	-0.0231993
ENSMUSG00000000167	1.81814	0.177534	1	1.85173	0.0612456	0.0476798	3.57575	0.110357	0.0612456	0.0683105	0.0683105	1	Pih1d2	72614	-0.206174
ENSMUSG00000000168	3.3161	0.0686044	1	0.349201	0.0197188	0.000822478	6.81917	0.0192617	0.0197188	0.0235544	0.0235544	1	Dlat	235339	0.126891
ENSMUSG00000000171	-0.20097	1	1	0.214201	0.012554	4.60445e-05	9.98811	0.0165099	0.012554	0.0296232	0.0296232	1	Sdhd	66925	0.00250922
ENSMUSG00000000184	0.217515	0.64094	1	0.479928	0.0259464	0.00228473	4.63378	0.0300792	0.0259464	0.0451083	0.0451083	1	Ccnd2	12444	-0.0510206
ENSMUSG00000000194	0.544812	0.460445	1	0.510859	0.0267031	0.00334744	5.05164	0.03094	0.0267031	0.0382134	0.0382134	1	Gpr107	277463	-0.0702174
ENSMUSG00000000244	-0.0207484	1	1	0.929955	0.0156166	0.0390866	3.71645	0.0683481	0.0156166	0.0651843	0.0651843	1	Tspan32	27027	-0.00994576
ENSMUSG00000000247	0.705058	0.401089	1	0.268803	0.00627665	0.00953531	3.9292	0.0269107	0.00627665	0.0603466	0.0603466	1	Lhx2	16870	-0.102821
ENSMUSG00000000253	0.01112	0.916018	1	1.04831	0.0510296	0.0106357	3.91008	0.0553797	0.0510296	0.060787	0.060787	1	Gmpr	66355	0.0196906
ENSMUSG00000000266	0.0254295	0.873302	1	0.418232	0.0208659	0.00373595	5.42139	0.0381745	0.0208659	0.0331948	0.0331948	1	Mid2	23947	-0.02048
ENSMUSG00000000275	-0.145901	1	1	0.677296	0.0396752	0.000165786	8.69529	0.0424515	0.0396752	0.0247177	0.0396752	1	Trim25	217069	-0.0212196
ENSMUSG00000000276	0.232329	0.629802	1	0.41285	0.0155281	0.00875716	4.79409	0.0376387	0.0155281	0.0422463	0.0422463	1	Dgke	56077	-0.0551333
ENSMUSG00000000278	0.434642	0.50972	1	0.735849	0.0429634	0.000321799	8.20808	0.126442	0.0429634	0.023416	0.0429634	1	Scpep1	74617	0.0684523
ENSMUSG00000000282	0.191244	0.661883	1	0.371279	0.0193813	0.00245867	4.48288	0.0225949	0.0193813	0.048065	0.048065	1	Mnt	17428	0.0508426
ENSMUSG00000000290	-0.21247	1	1	0.918127	0.0522927	0.00171474	6.49846	0.0641659	0.0522927	0.024813	0.0522927	1	Itgb2	16414	0.0004524
ENSMUSG00000000295	-0.0830309	1	1	0.907744	0.0436301	0.00976657	4.76706	0.100709	0.0436301	0.0427072	0.0436301	1	Hddc2	69692	-0.0342255
ENSMUSG00000000296	0.759764	0.383403	1	0.71959	0.0411992	0.00112968	6.72742	0.0600487	0.0411992	0.0238579	0.0411992	1	Tpd52l1	21987	0.0826373
ENSMUSG00000000301	-0.0136223	1	1	0.336645	0.0197674	3.52652e-05	9.01778	0.0307736	0.0197674	0.0257332	0.0257332	1	Pemt	18618	0.0167307
ENSMUSG00000000303	-0.201215	1	1	5.26459	0.308686	0.000995754	6.72596	0.417819	0.308686	0.0238631	0.308686	1	Cdh1	12550	-0.0243629
ENSMUSG00000000305	-0.0187935	1	1	1.82702	0.056817	0.0506547	1.41365	0.101449	0.056817	0.109167	0.109167	1	Cdh4	12561	0.0800333
ENSMUSG00000000317	0.0452099	0.831619	1	5.45346	0.311635	0.00915708	3.58923	0.308736	0.311635	0.0680115	0.311635	1	Bcl6b	12029	0.118167
ENSMUSG00000000320	1.73873	0.1873	1	1.24466	0.0595267	0.0136884	4.25186	0.0913794	0.0595267	0.0529926	0.0595267	1	Alox12	11684	-0.152115
ENSMUSG00000000325	0.0368804	0.847709	1	0.359205	0.0183977	0.00273201	6.73705	0.0261058	0.0183977	0.0238238	0.0238238	1	Arvcf	11877	-0.0121434
ENSMUSG00000000326	0.190135	0.662805	1	0.418492	0.0245892	2.79669e-05	9.97386	0.0408416	0.0245892	0.029556	0.029556	1	Comt	12846	0.0412807
ENSMUSG00000000339	0.703731	0.401533	1	0.143731	0.00664729	0.00180745	5.59405	0.0135002	0.00664729	0.0312694	0.0312694	1	Rtca	66368	-0.0704445
ENSMUSG00000000340	0.367464	0.54439	1	0.182171	0.0103255	0.000390418	6.77848	0.0147093	0.0103255	0.0236831	0.0236831	1	Dbt	13171	-0.040922
ENSMUSG00000000346	0.242768	0.622214	1	0.0861245	0.00496371	0.000102438	9.20832	0.0155094	0.00496371	0.0263943	0.0263943	1	Dazap2	23994	0.0476885
ENSMUSG00000000355	0.682002	0.408898	1	0.276552	0.0154964	0.000771338	6.78195	0.0299481	0.0154964	0.0236718	0.0236718	1	Mcts1	68995	0.0571391
ENSMUSG00000000359	0.0925757	0.760928	1	2.38158	0.0881781	0.0519146	3.17854	0.246888	0.0881781	0.077008	0.0881781	1	Rem1	19700	-0.0849135
ENSMUSG00000000374	0.677684	0.410385	1	0.249305	0.0141063	0.000558696	7.44516	0.016227	0.0141063	0.0225069	0.0225069	1	Trappc10	216131	-0.0558416
ENSMUSG00000000378	0.087743	0.767066	1	0.178012	0.00899451	0.0014768	6.74842	0.0205983	0.00899451	0.0237843	0.0237843	1	Ccm2	216527	0.0186113
ENSMUSG00000000384	0.732207	0.392169	1	0.2573	0.0142809	0.000854363	6.39494	0.0143199	0.0142809	0.0253314	0.0253314	1	Tbrg4	21379	-0.0613471
ENSMUSG00000000385	-0.126111	1	1	0.491693	0.0268123	0.00211076	6.22513	0.11725	0.0268123	0.026289	0.0268123	1	Tmprss2	50528	-0.0205868
ENSMUSG00000000386	2.79622	0.0944867	1	0.941572	0.0250197	0.0303669	4.62816	0.11997	0.0250197	0.045214	0.045214	1	Mx1	17857	-0.206932
ENSMUSG00000000399	-0.0953933	1	1	0.246057	0.0143642	0.000109676	8.95022	0.0345239	0.0143642	0.0255099	0.0255099	1	Ndufa9	66108	-0.00120696
ENSMUSG00000000402	-0.205976	1	1	5.24458	0.18442	0.124085	2.34962	0.354176	0.18442	0.0938441	0.18442	1	Egfl6	54156	-0.0184847
ENSMUSG00000000409	2.84128	0.0918711	1	2.28434	0.112657	0.0217159	3.3368	0.140723	0.112657	0.0735728	0.112657	1	Lck	16818	-0.25435
ENSMUSG00000000420	1.11637	0.2907	1	0.0921066	0.00476954	0.000648494	6.80947	0.00749944	0.00476954	0.0235842	0.0235842	1	Galnt1	14423	-0.0726865
ENSMUSG00000000439	1.09863	0.294566	1	0.491346	0.020162	0.00874068	5.85244	0.028735	0.020162	0.0289139	0.0289139	1	Mkrn2	67027	0.0913681
ENSMUSG00000000440	1.59701	0.206328	1	0.767082	0.0435397	0.00158274	5.82992	0.0424171	0.0435397	0.0290996	0.0435397	1	Pparg	19016	0.1152
ENSMUSG00000000441	0.976697	0.323016	1	0.186844	0.010657	0.000333803	7.11243	0.0116181	0.010657	0.0228576	0.0228576	1	Raf1	110157	0.0667766
ENSMUSG00000000486	1.7738	0.182912	1	1.11076	0.0532809	0.0120577	4.30527	0.0793969	0.0532809	0.0518175	0.0532809	1	Sept1	54204	-0.148499
ENSMUSG00000000489	-0.152738	1	1	2.06219	0.113354	0.00795117	4.77554	0.126391	0.113354	0.0425615	0.113354	1	Pdgfb	18591	0.0350771
ENSMUSG00000000530	-0.0222503	1	1	0.490476	0.0222824	0.00656918	5.46213	0.0273295	0.0222824	0.0327134	0.0327134	1	Acvrl1	11482	-0.0029274
ENSMUSG00000000531	-0.0232153	1	1	0.837536	0.0414233	0.00784347	4.80884	0.0530024	0.0414233	0.0419988	0.0419988	1	Grasp	56149	-0.0357632
ENSMUSG00000000532	2.784	0.0952102	1	0.669856	0.0381792	0.00122412	6.66667	0.0408796	0.0381792	0.0240844	0.0381792	1	Acvr1b	11479	-0.136532
ENSMUSG00000000538	0.0207052	0.885585	1	0.272526	0.0146798	0.00135113	7.29676	0.0287312	0.0146798	0.0226068	0.0226068	1	Tom1l2	216810	-0.00850814
ENSMUSG00000000552	0.0841752	0.771717	1	1.18375	0.0688751	0.000757114	7.12087	0.167942	0.0688751	0.0228431	0.0688751	1	Zfp385a	29813	0.0590413
ENSMUSG00000000555	3.04719	0.0808767	1	0.814621	0.0472592	0.000659698	7.27412	0.129586	0.0472592	0.02263	0.0472592	1	Itga5	16402	-0.156535
ENSMUSG00000000561	0.085995	0.769332	1	0.262063	0.0137262	0.00168923	6.52064	0.020508	0.0137262	0.0247086	0.0247086	1	Wdr77	70465	-0.0195017
ENSMUSG00000000563	0.0438944	0.83405	1	0.652655	0.0383468	4.46429e-05	9.65914	0.053875	0.0383468	0.0281531	0.0383468	1	Atp5f1	11950	0.0407755
ENSMUSG00000000567	0.941918	0.331785	1	2.14781	0.1198	0.00654234	5.0189	0.26744	0.1198	0.0387042	0.1198	1	Sox9	20682	-0.155218
ENSMUSG00000000568	0.913102	0.339293	1	0.53447	0.0300949	0.00134452	7.62161	0.0286994	0.0300949	0.0225197	0.0300949	1	Hnrnpd	11991	-0.0764841
ENSMUSG00000000579	2.50525	0.113468	1	1.78006	0.0544284	0.0502809	4.29669	0.117131	0.0544284	0.052005	0.0544284	1	Dynlt1c	100040563	-0.22393
ENSMUSG00000000581	-0.212347	1	1	0.995203	0.0578265	0.000714834	8.00477	0.0697249	0.0578265	0.0229864	0.0578265	1	C1d	57316	-0.00120472
ENSMUSG00000000594	0.74633	0.387641	1	0.467303	0.0273934	9.49666e-05	9.13409	0.088503	0.0273934	0.0261312	0.0273934	1	Gm2a	14667	0.066143
ENSMUSG00000000600	0.0647239	0.79918	1	0.26472	0.0145676	0.00100417	7.11682	0.0257381	0.0145676	0.02285	0.02285	1	Krit1	79264	-0.0161215
ENSMUSG00000000605	0.460774	0.497262	1	0.164189	0.00944906	0.000209111	8.46382	0.0130647	0.00944906	0.0240648	0.0240648	1	Clcn4	12727	-0.0513079
ENSMUSG00000000628	3.46561	0.0626574	1	4.09708	0.19731	0.043695	3.97228	0.223074	0.19731	0.0593534	0.19731	1	Hk2	15277	-0.371012
ENSMUSG00000000631	-0.00115061	1	1	0.179839	0.00796467	0.0026141	8.78898	0.0291858	0.00796467	0.0249997	0.0249997	1	Myo18a	360013	0.0234045
ENSMUSG00000000673	0.275668	0.599555	1	0.510295	0.0299912	2.61212e-05	10.6092	0.0507042	0.0299912	0.0328805	0.0328805	1	Haao	107766	0.0495511
ENSMUSG00000000682	1.53256	0.215728	1	1.10269	0.0635185	0.00134558	6.60573	0.0841223	0.0635185	0.0243315	0.0635185	1	Cd52	23833	-0.135746
ENSMUSG00000000686	0.0109384	0.916704	1	0.381465	0.0219865	0.000452617	5.99572	0.0235063	0.0219865	0.0278095	0.0278095	1	Abhd15	67477	-0.00906697
ENSMUSG00000000693	0.265096	0.606641	1	1.19709	0.0554441	0.0149731	2.88147	0.0830259	0.0554441	0.0832994	0.0832994	1	Loxl3	16950	-0.0806368
ENSMUSG00000000708	2.83493	0.0922348	1	0.474007	0.0273893	0.000493509	6.08281	0.0956731	0.0273893	0.0271987	0.0273893	1	Kat2b	18519	0.124852
ENSMUSG00000000711	0.124318	0.724398	1	0.137774	0.00799552	0.000108844	9.13722	0.00744181	0.00799552	0.0261421	0.0261421	1	Rab5b	19344	0.0383832
ENSMUSG00000000731	2.04494	0.152713	1	0.514917	0.0298305	0.000458703	7.12553	0.0587748	0.0298305	0.0228351	0.0298305	1	Aire	11634	-0.104842
ENSMUSG00000000732	0.496853	0.480886	1	1.13627	0.0517291	0.0151106	4.26105	0.0923803	0.0517291	0.0527891	0.0527891	1	Icosl	50723	-0.0858925
ENSMUSG00000000738	0.022996	0.879468	1	0.163282	0.00898474	0.00062006	6.96046	0.0106757	0.00898474	0.023172	0.023172	1	Spg7	234847	-0.00441721
ENSMUSG00000000739	1.72043	0.189638	1	19.1562	1.12354	0.00329376	5.88823	1.02895	1.12354	0.0286258	1.12354	1	Sult5a1	57429	-0.594092
ENSMUSG00000000740	0.0603022	0.806019	1	0.50948	0.029925	4.44615e-05	10.0607	0.0591447	0.029925	0.0299703	0.0299703	1	Rpl13	270106	0.0368443
ENSMUSG00000000743	-0.00568994	1	1	0.135035	0.00774951	0.000193743	8.14376	0.0151353	0.00774951	0.0232696	0.0232696	1	Chmp1a	234852	-0.014972
ENSMUSG00000000751	0.00724018	0.93219	1	0.205805	0.0112788	0.00082733	7.40582	0.0242885	0.0112788	0.0225246	0.0225246	1	Rpa1	68275	0.00421361
ENSMUSG00000000753	-0.0554325	1	1	0.491673	0.028787	0.000134915	9.91959	0.0707932	0.028787	0.0293032	0.0293032	1	Serpinf1	20317	0.0222943
ENSMUSG00000000759	0.196944	0.657199	1	0.20664	0.00851653	0.00363877	5.73545	0.0502994	0.00851653	0.0299169	0.0299169	1	Tubgcp3	259279	0.0389791
ENSMUSG00000000776	2.39946	0.121377	1	0.516976	0.0285422	0.00186815	6.12371	0.032949	0.0285422	0.0269264	0.0285422	1	Polr3d	67065	-0.114091
ENSMUSG00000000782	-0.212137	1	1	0.533242	0.0294309	0.00193623	6.20803	0.0592343	0.0294309	0.0263928	0.0294309	1	Tcf7	21414	0.00137619
ENSMUSG00000000787	0.294831	0.587142	1	0.595158	0.0349375	7.18226e-05	7.85059	0.0362125	0.0349375	0.0227362	0.0349375	1	Ddx3x	13205	0.0546022
ENSMUSG00000000791	2.12694	0.14473	1	3.43455	0.177164	0.0248676	3.81852	0.308093	0.177164	0.0628852	0.177164	1	Il12rb1	16161	-0.275368
ENSMUSG00000000804	0.250208	0.616929	1	0.464005	0.0248794	0.00241506	5.07059	0.0308384	0.0248794	0.0379321	0.0379321	1	Usp32	237898	0.0493573
ENSMUSG00000000811	0.0706271	0.790426	1	0.488434	0.027246	0.00148544	6.42942	0.0491802	0.027246	0.025153	0.027246	1	Txnrd3	232223	0.0370555
ENSMUSG00000000817	0.234003	0.628571	1	1.88145	-0.0201266	0.1308	2.03206	0.121776	0	0.0995656	0.0995656	1	Fasl	14103	-0.127569
ENSMUSG00000000823	0.148594	0.699883	1	0.82523	0.0447806	0.00376234	5.07301	0.0947992	0.0447806	0.0378964	0.0447806	1	Zfp512b	269401	0.054342
ENSMUSG00000000826	0.534766	0.46461	1	0.163943	0.00926939	0.000374342	7.6013	0.0125211	0.00926939	0.0225108	0.0225108	1	Dnajc5	13002	-0.0497658
ENSMUSG00000000827	0.58821	0.443112	1	0.328679	0.0185369	0.000797102	7.60299	0.0276701	0.0185369	0.0225115	0.0225115	1	Tpd52l2	66314	0.0525012
ENSMUSG00000000838	-0.192466	1	1	0.486243	0.0277826	0.000819945	6.9029	0.0410954	0.0277826	0.023317	0.0277826	1	Fmr1	14265	-0.00986549
ENSMUSG00000000869	0.191372	0.661777	1	3.73905	0.0864228	0.133522	2.38352	0.215024	0.0864228	0.0932055	0.0932055	1	Il4	16189	-0.106382
ENSMUSG00000000876	0.124046	0.724687	1	0.543195	0.0315509	0.000401716	8.45247	0.0343049	0.0315509	0.0240344	0.0315509	1	Pxmp4	59038	0.0425766
ENSMUSG00000000881	0.776351	0.37826	1	0.382119	0.0204552	0.00202235	7.54877	0.0226394	0.0204552	0.0224966	0.0224966	1	Dlg3	53310	0.0617466
ENSMUSG00000000884	-0.0257234	1	1	0.788142	0.0196541	0.0267072	3.5231	0.0472169	0.0196541	0.069476	0.069476	1	Gnb1l	13972	0.0147214
ENSMUSG00000000901	-0.0329944	1	1	1.41837	0.0378268	0.045607	2.75062	0.256313	0.0378268	0.0859896	0.0859896	1	Mmp11	17385	0.0299298
ENSMUSG00000000902	1.04854	0.305845	1	0.384372	0.021896	0.000714172	7.15052	0.060848	0.021896	0.0227942	0.0227942	1	Smarcb1	20587	-0.0700436
ENSMUSG00000000903	0.212138	0.645097	1	9.43243	0.51294	0.0419084	3.39412	0.713807	0.51294	0.0723177	0.51294	1	Vpreb3	22364	-0.199075
ENSMUSG00000000915	0.176791	0.674145	1	1.04747	0.0553345	0.00628156	5.19893	0.092237	0.0553345	0.0360879	0.0553345	1	Hip1r	29816	-0.063547
ENSMUSG00000000916	0.647176	0.421124	1	0.443079	0.0231272	0.00293626	5.08892	0.0436141	0.0231272	0.0376621	0.0376621	1	Nsun5	100609	-0.0755554
ENSMUSG00000000934	0.18667	0.665703	1	0.651952	0.0375567	0.00079339	7.28077	0.070478	0.0375567	0.022623	0.0375567	1	Top1mt	72960	-0.0507598
ENSMUSG00000000942	1.51636	0.218171	1	1.84123	0.0574881	0.0508194	3.02088	0.0976671	0.0574881	0.080376	0.080376	1	Hoxa4	15401	0.201884
ENSMUSG00000000957	0.416479	0.518699	1	0.496722	0.0287915	0.000427393	6.52416	0.132415	0.0287915	0.0246923	0.0287915	1	Mmp14	17387	-0.0554583
ENSMUSG00000000958	-0.00449269	1	1	0.424156	0.0184244	0.00652597	4.24993	0.024086	0.0184244	0.0530353	0.0530353	1	Slc7a7	20540	0.0231258
ENSMUSG00000000959	0.130844	0.717558	1	0.319076	0.0183574	0.000411736	7.53418	0.0312191	0.0183574	0.0224949	0.0224949	1	Oxa1l	69089	0.0245831
ENSMUSG00000000976	-0.0534469	1	1	0.145371	0.00579289	0.00275837	4.21487	0.0175348	0.00579289	0.0538164	0.0538164	1	Heatr6	217026	0.0132969
ENSMUSG00000000982	0.36492	0.545786	1	5.14734	0.208686	0.0940984	2.78302	0.276401	0.208686	0.0853288	0.208686	1	Ccl3	20302	-0.171162
ENSMUSG00000001014	0.175992	0.67484	1	2.37405	0.0920943	0.0475559	3.13197	0.262014	0.0920943	0.0780089	0.0920943	1	Icam4	78369	0.0955711
ENSMUSG00000001016	0.234825	0.627969	1	0.194955	0.0103336	0.00113432	6.89766	0.0128406	0.0103336	0.023331	0.023331	1	Ilf2	67781	-0.0325782
ENSMUSG00000001017	0.0523071	0.819096	1	0.0934738	0.00521118	0.000287279	8.27748	0.0102506	0.00521118	0.0235831	0.0235831	1	Chtop	66511	-0.0246591
ENSMUSG00000001018	0.00907661	0.924099	1	0.538317	0.0299944	0.00167132	6.58151	0.0314097	0.0299944	0.0244351	0.0299944	1	Snapin	20615	0.0344407
ENSMUSG00000001020	0.733737	0.391674	1	2.89146	0.1597	0.0103859	4.22296	0.197509	0.1597	0.0536357	0.1597	1	S100a4	20198	-0.163471
ENSMUSG00000001025	0.132867	0.715478	1	6.01782	0.345745	0.00824416	4.9368	0.326881	0.345745	0.0399587	0.345745	1	S100a6	20200	-0.143543
ENSMUSG00000001029	0.390405	0.532087	1	0.745298	0.0394194	0.00442163	4.75257	0.0474372	0.0394194	0.0429578	0.0429578	1	Icam2	15896	-0.0629082
ENSMUSG00000001034	0.647427	0.421034	1	0.737599	0.0265639	0.0168243	3.90457	0.0459855	0.0265639	0.0609137	0.0609137	1	Mapk7	23939	0.102684
ENSMUSG00000001036	-0.0775451	1	1	0.288459	0.0117474	0.00522078	4.81848	0.0163419	0.0117474	0.0418385	0.0418385	1	Epn2	13855	-0.00567694
ENSMUSG00000001039	0.957025	0.327937	1	1.60895	0.0590169	0.0356273	3.18959	0.0938848	0.0590169	0.0767698	0.0767698	1	B9d1	27078	-0.148922
ENSMUSG00000001052	0.532903	0.465389	1	0.37584	0.0160459	0.0060623	5.70816	0.0282987	0.0160459	0.0301651	0.0301651	1	Sec24b	99683	0.0633612
ENSMUSG00000001053	0.843674	0.358348	1	0.603091	0.0314172	0.00405873	4.6482	0.0516372	0.0314172	0.0448384	0.0448384	1	N4bp3	212706	-0.0933239
ENSMUSG00000001054	4.93796	0.026273	1	0.804009	0.0460048	0.00128987	6.31769	0.0646591	0.0460048	0.0257509	0.0460048	1	Rmnd5b	66089	-0.19107
ENSMUSG00000001056	1.73101	0.188282	1	0.83912	0.0485675	0.000792517	7.07451	0.0567427	0.0485675	0.0229269	0.0485675	1	Nhp2	52530	-0.124664
ENSMUSG00000001062	0.0830344	0.773227	1	0.178513	0.0079325	0.00256827	6.46828	0.0335051	0.0079325	0.0249587	0.0249587	1	Vps9d1	72325	-0.019015
ENSMUSG00000001065	0.52373	0.469255	1	0.292325	0.0136491	0.00354645	5.38536	0.162201	0.0136491	0.0336337	0.0336337	1	Zfp276	57247	0.0652425
ENSMUSG00000001082	0.0015354	0.968744	1	0.353375	0.00757773	0.013209	4.3913	0.0186894	0.00757773	0.0499675	0.0499675	1	Mfsd10	68294	-0.0268679
ENSMUSG00000001089	0.385037	0.53492	1	0.199378	0.0103688	0.00135932	6.49053	0.0157397	0.0103688	0.0248508	0.0248508	1	Luzp1	269593	-0.0438997
ENSMUSG00000001095	-0.190841	1	1	2.92454	0.163216	0.00881601	4.95888	0.582595	0.163216	0.0396182	0.163216	1	Slc13a2	20500	0.0251565
ENSMUSG00000001098	0.0127731	0.910016	1	0.426538	0.0241335	0.000957015	5.98351	0.0370551	0.0241335	0.0278986	0.0278986	1	Kctd10	330171	-0.00962857
ENSMUSG00000001100	-0.019086	1	1	0.112152	0.00648344	0.000113756	7.90782	0.00982534	0.00648344	0.0228203	0.0228203	1	Poldip2	67811	0.0080593
ENSMUSG00000001103	4.58947	0.032169	1	2.89024	0.129144	0.0408704	3.1879	0.194428	0.129144	0.0768062	0.129144	1	Sebox	18292	-0.351261
ENSMUSG00000001105	-0.0874809	1	1	1.0048	0.0586044	0.000501648	8.06235	0.0677657	0.0586044	0.0230977	0.0586044	1	Ift20	55978	-0.0353865
ENSMUSG00000001119	0.503027	0.478173	1	0.889614	0.0503557	0.00197456	5.65594	0.0749601	0.0503557	0.0306557	0.0503557	1	Col6a1	12833	0.0790749
ENSMUSG00000001120	0.111526	0.738414	1	0.435723	0.00130769	0.0243231	3.67882	0.0535435	0.00130769	0.0660217	0.0660217	1	Pcbp3	59093	0.0527066
ENSMUSG00000001123	-0.207482	1	1	1.34575	0.0791365	2.54215e-05	10.419	0.20055	0.0791365	0.0318117	0.0791365	1	Lgals9	16859	0.00821118
ENSMUSG00000001127	0.318915	0.57226	1	0.256257	0.014634	0.000439914	7.85029	0.0146822	0.014634	0.0227358	0.0227358	1	Araf	11836	0.0394512
ENSMUSG00000001128	-0.19821	1	1	1.03868	0.0607098	0.000388831	7.47449	0.0645591	0.0607098	0.0224986	0.0607098	1	Cfp	18636	0.0121778
ENSMUSG00000001134	-0.206306	1	1	0.743696	0.0423459	0.00140096	7.37588	0.0643848	0.0423459	0.0225423	0.0423459	1	Uxt	22294	0.00678255
ENSMUSG00000001138	-0.134856	1	1	0.977263	0.0510501	0.00643589	5.40417	0.11461	0.0510501	0.033403	0.0510501	1	Cnnm3	94218	0.0275179
ENSMUSG00000001143	0.273987	0.60067	1	0.544158	0.0299243	0.002085	6.83442	0.0540392	0.0299243	0.0235085	0.0299243	1	Lman2l	214895	-0.0511398
ENSMUSG00000001150	0.151665	0.69695	1	0.0734738	0.00348217	0.000839818	7.0296	0.0102272	0.00348217	0.0230168	0.0230168	1	Mcm3ap	54387	-0.0248147
ENSMUSG00000001151	1.74547	0.186447	1	0.664635	0.0371427	0.00195343	6.46729	0.0421231	0.0371427	0.0249636	0.0371427	1	Pcnt	18541	0.11134
ENSMUSG00000001155	1.16039	0.281386	1	0.471539	0.027694	4.3541e-05	9.99895	0.0261005	0.027694	0.0296745	0.0296745	1	Ftcd	14317	0.086099
ENSMUSG00000001156	0.692408	0.405347	1	0.239279	0.0108506	0.00322463	4.9501	0.0345072	0.0108506	0.0397534	0.0397534	1	Mxd1	17119	0.0821947
ENSMUSG00000001157	0.167782	0.682091	1	0.168246	0.00866301	0.0012338	6.27541	0.0108766	0.00866301	0.0259919	0.0259919	1	Gmcl1	23885	-0.0290028
ENSMUSG00000001158	0.0567001	0.81179	1	0.652505	0.0374945	0.000888152	7.01251	0.0422468	0.0374945	0.0230532	0.0374945	1	Snrnp27	66618	-0.0417699
ENSMUSG00000001166	2.17586	0.140191	1	1.61258	0.0770542	0.0178035	3.40638	0.0931125	0.0770542	0.0720486	0.0770542	1	Oas1c	114643	-0.192171
ENSMUSG00000001173	0.448913	0.502851	1	0.334085	0.0143806	0.00527147	5.72304	0.0227131	0.0143806	0.030029	0.030029	1	Ocrl	320634	0.0576999
ENSMUSG00000001175	0.13847	0.709806	1	0.288363	0.0165843	0.000378245	9.77405	0.0193354	0.0165843	0.0286479	0.0286479	1	Calm1	12313	-0.0408252
ENSMUSG00000001211	-0.047973	1	1	0.229329	0.0133453	0.000144642	9.07949	0.0136161	0.0133453	0.0259422	0.0259422	1	Agpat3	28169	-0.0184323
ENSMUSG00000001227	1.42305	0.232902	1	0.785451	0.042954	0.00324897	5.68119	0.0414928	0.042954	0.0304158	0.042954	1	Sema6b	20359	0.111064
ENSMUSG00000001229	-0.212484	1	1	0.55553	0.0323934	0.000284798	8.1868	0.164586	0.0323934	0.0233666	0.0323934	1	Dpp9	224897	0.000220778
ENSMUSG00000001240	0.588478	0.443008	1	0.237964	0.0115865	0.00241141	6.23447	0.0287481	0.0115865	0.0262329	0.0262329	1	Ramp2	54409	-0.0575868
ENSMUSG00000001247	1.05344	0.304717	1	0.872012	0.051229	6.58293e-05	9.68904	0.060544	0.051229	0.02828	0.051229	1	Lsr	54135	-0.103426
ENSMUSG00000001248	-0.0845853	1	1	0.266576	0.0123559	0.00332503	4.85943	0.0431803	0.0123559	0.0411709	0.0411709	1	Gramd1a	52857	-0.00414569
ENSMUSG00000001249	0.214674	0.643128	1	0.30442	0.017872	3.50412e-05	9.51729	0.0209663	0.017872	0.0275691	0.0275691	1	Hpn	15451	0.0430044
ENSMUSG00000001270	0.0982147	0.753983	1	0.350327	0.0186499	0.00195757	6.33142	0.0310052	0.0186499	0.0256744	0.0256744	1	Ckb	12709	-0.022338
ENSMUSG00000001280	0.196739	0.657366	1	0.506145	0.0288637	0.000909593	4.89858	0.0461311	0.0288637	0.0405528	0.0405528	1	Sp1	20683	-0.045514
ENSMUSG00000001281	3.04149	0.0811612	1	1.24801	0.0663432	0.00706941	4.60833	0.146863	0.0663432	0.0455899	0.0663432	1	Itgb7	16421	-0.193594
ENSMUSG00000001285	0.0954723	0.757332	1	0.599092	0.0333727	0.00186802	6.47732	0.0553739	0.0333727	0.0249146	0.0333727	1	Myg1	60315	-0.0427886
ENSMUSG00000001288	2.69592	0.100605	1	0.508558	0.0251753	0.00473992	4.67155	0.0346853	0.0251753	0.0444065	0.0444065	1	Rarg	19411	0.164825
ENSMUSG00000001289	-0.0196436	1	1	0.505709	0.0292581	0.000489531	8.17217	0.0614117	0.0292581	0.0233332	0.0292581	1	Pfdn5	56612	-0.0311539
ENSMUSG00000001300	0.944583	0.331102	1	0.63316	0.0312013	0.0060434	5.18662	0.152916	0.0312013	0.0362598	0.0362598	1	Efnb2	13642	-0.0907541
ENSMUSG00000001305	0.218546	0.64015	1	0.243545	0.0131254	0.00120079	7.27606	0.0285976	0.0131254	0.0226279	0.0226279	1	Rrp15	67223	-0.0317413
ENSMUSG00000001313	0.636894	0.424838	1	0.501282	0.0287262	0.000760947	7.19737	0.0680833	0.0287262	0.0227245	0.0287262	1	Rnd2	11858	0.0645653
ENSMUSG00000001323	-0.10562	1	1	0.132124	0.00713752	0.000634491	8.72478	0.0283818	0.00713752	0.0248054	0.0248054	1	Srr	27364	0.0054934
ENSMUSG00000001334	0.676931	0.410646	1	2.02234	0.0959515	0.0230095	3.89352	0.127972	0.0959515	0.061168	0.0959515	1	Fndc5	384061	-0.132639
ENSMUSG00000001348	0.00932764	0.92306	1	0.378107	0.0221468	9.47817e-05	9.13901	0.0515856	0.0221468	0.0261484	0.0261484	1	Acp5	11433	-0.0190244
ENSMUSG00000001366	0.0385226	0.844398	1	0.245604	0.0137427	0.000704583	6.8841	0.0344233	0.0137427	0.0233675	0.0233675	1	Fbxo9	71538	0.0107108
ENSMUSG00000001376	1.24789	0.263955	1	0.144338	0.00496648	0.00352402	6.25465	0.0186594	0.00496648	0.0261131	0.0261131	1	Vps50	73288	-0.0855411
ENSMUSG00000001380	0.0657564	0.797619	1	0.0475259	0.00240186	0.000393775	7.87261	0.00933475	0.00240186	0.0227673	0.0227673	1	Hars	15115	-0.0216339
ENSMUSG00000001383	1.45398	0.227891	1	0.244994	0.0140767	0.000334658	7.96775	0.0251742	0.0140767	0.0229197	0.0229197	1	Zmat2	66492	-0.083021
ENSMUSG00000001403	0.454339	0.500282	1	3.25894	0.167612	0.02409	4.35609	0.172367	0.167612	0.0507179	0.167612	1	Ube2c	68612	-0.146196
ENSMUSG00000001415	1.21923	0.269511	1	0.330423	0.018205	0.00123165	5.98193	0.0399685	0.018205	0.0279103	0.0279103	1	Smg5	229512	-0.0845143
ENSMUSG00000001416	5.62154	0.017741	1	0.704121	0.0412044	0.000214438	8.77708	0.0621059	0.0412044	0.0249633	0.0412044	1	Cct3	12462	-0.188758
ENSMUSG00000001418	0.165608	0.684045	1	0.529763	0.0305337	0.000628888	8.25848	0.0608565	0.0305337	0.0235365	0.0305337	1	Glmp	56700	-0.0445446
ENSMUSG00000001419	2.17334	0.140421	1	0.296458	0.0163098	0.00112888	6.49967	0.0414621	0.0163098	0.0248072	0.0248072	1	Mef2d	17261	0.105813
ENSMUSG00000001420	0.168085	0.681819	1	0.443959	0.0162349	0.00988031	5.6405	0.0390482	0.0162349	0.0308049	0.0308049	1	Tmem79	71913	-0.0390946
ENSMUSG00000001424	-0.174884	1	1	0.701511	0.0406631	0.000602288	6.19303	0.0424117	0.0406631	0.0264851	0.0406631	1	Snd1	56463	0.016235
ENSMUSG00000001435	0.331309	0.56489	1	0.908665	0.0534343	1.66289e-05	10.9544	0.096316	0.0534343	0.0349955	0.0534343	1	Col18a1	12822	0.0698195
ENSMUSG00000001436	0.673703	0.411764	1	0.47833	0.0233292	0.0048079	4.90858	0.048881	0.0233292	0.0403967	0.0403967	1	Slc19a1	20509	0.0815026
ENSMUSG00000001440	2.45225	0.117356	1	0.228216	0.0129305	0.000493934	6.76939	0.0591876	0.0129305	0.0237132	0.0237132	1	Kpnb1	16211	-0.108517
ENSMUSG00000001441	1.52593	0.216725	1	0.438103	0.0239951	0.00177571	5.67979	0.0266154	0.0239951	0.030429	0.030429	1	Npepps	19155	0.0997808
ENSMUSG00000001444	3.87097	0.0491282	1	3.01466	0.124529	0.0528034	3.07669	0.16859	0.124529	0.0791907	0.124529	1	Tbx21	57765	-0.333689
ENSMUSG00000001445	0.766803	0.381208	1	0.264757	0.0152743	0.000299637	7.73633	0.0214503	0.0152743	0.0226026	0.0226026	1	Mrpl10	107732	-0.0596796
ENSMUSG00000001467	-0.126589	1	1	0.994431	0.0584044	9.15237e-05	7.77957	0.0772315	0.0584044	0.0226475	0.0584044	1	Cyp51	13121	-0.0291962
ENSMUSG00000001472	-0.0510242	1	1	0.0613455	0.00350452	0.000104035	9.02722	0.00898597	0.00350452	0.0257649	0.0257649	1	Tcf25	66855	0.024989
ENSMUSG00000001473	5.68824	0.017079	1	0.578385	0.0327035	0.00131919	6.64953	0.0604097	0.0327035	0.0241519	0.0327035	1	Tubb6	67951	-0.171916
ENSMUSG00000001482	2.60014	0.106854	1	0.784868	0.0456439	0.000524818	8.07254	0.0797082	0.0456439	0.0231184	0.0456439	1	Def8	23854	-0.143504
ENSMUSG00000001493	-0.202999	1	1	6.62742	0.304734	0.085114	2.85913	0.460952	0.304734	0.0837626	0.304734	1	Meox1	17285	-0.0250801
ENSMUSG00000001497	-0.0136136	1	1	2.78909	0.0768936	0.0871706	2.73502	0.1729	0.0768936	0.0863066	0.0863066	1	Pax9	18511	-0.0173027
ENSMUSG00000001506	-0.107321	1	1	3.8458	0.220281	0.00594233	2.43083	0.289335	0.220281	0.092306	0.220281	1	Col1a1	12842	0.0635142
ENSMUSG00000001507	0.55524	0.456184	1	0.433433	0.0224051	0.00309095	5.48369	0.101185	0.0224051	0.0324651	0.0324651	1	Itga3	16400	0.0643755
ENSMUSG00000001517	0.895955	0.343869	1	3.55031	0.116225	0.0926172	2.1363	0.190495	0.116225	0.0977414	0.116225	1	Foxm1	14235	-0.19566
ENSMUSG00000001518	0.0744858	0.784914	1	0.219173	0.0050487	0.00784383	5.63315	0.0123074	0.0050487	0.0308769	0.0308769	1	Itfg2	101142	-0.0288055
ENSMUSG00000001521	0.67393	0.411685	1	0.529199	0.0196072	0.0115222	4.28212	0.0317631	0.0196072	0.0523246	0.0523246	1	Tulp3	22158	0.0958118
ENSMUSG00000001524	0.276267	0.599158	1	0.422408	0.0237815	0.00106599	6.07299	0.0335287	0.0237815	0.0272654	0.0272654	1	Gtf2h4	14885	-0.0395748
ENSMUSG00000001525	-0.176124	1	1	0.45012	0.0262298	0.000247888	7.24567	0.0402868	0.0262298	0.0226622	0.0262298	1	Tubb5	22154	0.0127888
ENSMUSG00000001542	0.841646	0.358926	1	0.467238	0.0272354	0.000249187	8.30485	0.0306182	0.0272354	0.0236514	0.0272354	1	Ell2	192657	0.0692661
ENSMUSG00000001552	0.0176821	0.894214	1	0.250619	0.0139741	0.000768196	6.53326	0.0515159	0.0139741	0.0246504	0.0246504	1	Jup	16480	-0.00397131
ENSMUSG00000001555	-0.203655	1	1	1.83762	0.0819006	0.0261946	3.296	0.10682	0.0819006	0.074463	0.0819006	1	Fkbp10	14230	-0.0127422
ENSMUSG00000001569	0.142974	0.705342	1	0.233437	0.00717495	0.00655665	7.69708	0.0137644	0.00717495	0.0225682	0.0225682	1	Nom1	433864	-0.0297641
ENSMUSG00000001576	0.644912	0.421938	1	0.475757	0.0274384	0.00054732	7.51294	0.0815805	0.0274384	0.0224942	0.0274384	1	Ergic1	67458	-0.0631898
ENSMUSG00000001588	1.08774	0.296972	1	0.647446	0.0291667	0.00891841	4.72361	0.0363913	0.0291667	0.0434666	0.0434666	1	Acap1	216859	-0.108969
ENSMUSG00000001604	-0.043899	1	1	0.689128	0.0402769	0.000260028	7.96899	0.0709751	0.0402769	0.0229218	0.0402769	1	Tcea3	21401	0.0340139
ENSMUSG00000001627	-0.205699	1	1	2.69265	0.150503	0.00788829	5.57274	0.307844	0.150503	0.0314903	0.150503	1	Ifrd1	15982	0.0135236
ENSMUSG00000001630	0.132889	0.715455	1	0.39394	0.0219133	0.00125964	6.81104	0.0214362	0.0219133	0.0235793	0.0235793	1	Stk38l	232533	-0.0250771
ENSMUSG00000001632	1.58972	0.207367	1	0.275585	0.0144702	0.00174065	6.72154	0.0197848	0.0144702	0.0238789	0.0238789	1	Brpf1	78783	-0.0898042
ENSMUSG00000001642	0.057718	0.81014	1	0.312836	0.0172963	0.00110583	6.63076	0.0569967	0.0172963	0.0242276	0.0242276	1	Akr1b3	11677	0.0153252
ENSMUSG00000001663	0.460967	0.497172	1	0.713566	0.041929	4.54629e-05	10.1879	0.0661602	0.041929	0.0305993	0.041929	1	Gstt1	14871	-0.0687428
ENSMUSG00000001665	-0.21012	1	1	0.874675	0.0511697	0.000281817	8.11865	0.10017	0.0511697	0.0232149	0.0511697	1	Gstt3	103140	0.00455525
ENSMUSG00000001666	0.210278	0.646549	1	0.707585	0.0415857	3.69576e-05	10.1538	0.0602457	0.0415857	0.0304279	0.0415857	1	Ddt	13202	-0.0544065
ENSMUSG00000001670	-0.200403	1	1	2.66373	0.156661	2.96594e-05	11.1324	0.30573	0.156661	0.0361802	0.156661	1	Tat	234724	0.0179428
ENSMUSG00000001672	0.39989	0.527146	1	4.44016	0.227615	0.0335708	3.334	0.272544	0.227615	0.073634	0.227615	1	Marveld3	73608	-0.163642
ENSMUSG00000001674	0.421732	0.516074	1	0.260773	0.0129287	0.00241093	5.61105	0.0286555	0.0129287	0.0310967	0.0310967	1	Ddx18	66942	-0.0552855
ENSMUSG00000001687	-0.0642926	1	1	0.172632	0.0091931	0.000961703	8.6105	0.0131437	0.0091931	0.0244714	0.0244714	1	Ubl3	24109	0.0111305
ENSMUSG00000001700	4.72172	0.029784	1	0.421601	0.0243761	0.000423973	7.84516	0.0265394	0.0243761	0.0227288	0.0243761	1	Gramd3	107022	0.145439
ENSMUSG00000001707	1.9945	0.157871	1	0.476286	0.0263751	0.00164179	6.44446	0.0455816	0.0263751	0.025077	0.0263751	1	Eef1e1	66143	-0.099868
ENSMUSG00000001729	4.23726	0.0395459	1	0.465382	0.0270769	0.000298507	7.29837	0.0280914	0.0270769	0.0226052	0.0270769	1	Akt1	11651	-0.136259
ENSMUSG00000001741	2.32981	0.126917	1	0.268281	0.0130899	0.00269132	5.74874	0.0176649	0.0130899	0.0297981	0.0297981	1	Il16	16170	0.123813
ENSMUSG00000001750	1.02029	0.312449	1	1.51855	0.0871144	0.0022119	6.58878	0.144114	0.0871144	0.0244037	0.0871144	1	Tcirg1	27060	-0.134741
ENSMUSG00000001751	0.0334526	0.854876	1	0.38236	0.0219852	0.000506497	6.40356	0.0488635	0.0219852	0.0252863	0.0252863	1	Naglu	27419	0.0117573
ENSMUSG00000001755	0.417374	0.51825	1	0.0890163	0.00506429	0.000171965	8.83321	0.00594734	0.00506429	0.0251365	0.0251365	1	Coasy	71743	0.0532512
ENSMUSG00000001761	-0.196786	1	1	1.96704	0.11367	0.00203838	6.11042	0.119694	0.11367	0.0270139	0.11367	1	Smo	319757	0.0175735
ENSMUSG00000001763	0.250697	0.616584	1	1.1637	0.0670273	0.00142533	6.46462	0.108399	0.0670273	0.0249767	0.0670273	1	Tspan33	232670	-0.0729944
ENSMUSG00000001767	4.58818	0.0321933	1	0.435156	0.0244068	0.00119058	4.91333	0.0264651	0.0244068	0.0403229	0.0403229	1	Crnkl1	66877	-0.197135
ENSMUSG00000001768	0.38089	0.537128	1	0.770958	0.0401439	0.00520655	4.51192	0.0440908	0.0401439	0.047478	0.047478	1	Rin2	74030	0.0656519
ENSMUSG00000001774	7.28439	0.00695563	1	0.738571	0.0430276	0.000417796	7.72885	0.040311	0.0430276	0.0225956	0.0430276	1	Chordc1	66917	-0.214886
ENSMUSG00000001783	-0.080581	1	1	0.0828594	0.00469859	0.000175495	8.31512	0.00909399	0.00469859	0.0236772	0.0236772	1	Rtcb	28088	0.0015917
ENSMUSG00000001785	0.337647	0.56119	1	0.0950195	0.00461659	0.000972792	7.11551	0.00685046	0.00461659	0.0228523	0.0228523	1	Pwp1	103136	-0.0389805
ENSMUSG00000001786	0.0587615	0.808464	1	0.180968	0.00903503	0.00161014	6.99721	0.0159006	0.00903503	0.0230869	0.0230869	1	Fbxo7	69754	0.0143698
ENSMUSG00000001794	0.3755	0.540022	1	0.358123	0.0207786	0.000287415	8.49155	0.0443203	0.0207786	0.0241398	0.0241398	1	Capns1	12336	-0.0447923
ENSMUSG00000001802	1.21515	0.270315	1	0.60995	0.0347951	0.00108425	7.20719	0.050908	0.0347951	0.022711	0.0347951	1	Lrp3	435965	-0.0916752
ENSMUSG00000001829	-0.181955	1	1	0.463969	0.0261244	0.00116795	7.19071	0.0397205	0.0261244	0.0227338	0.0261244	1	Clpb	20480	-0.0118986
ENSMUSG00000001833	0.0922042	0.761393	1	0.225594	0.0130302	0.000240069	8.24212	0.0162744	0.0130302	0.0234969	0.0234969	1	Sept7	235072	-0.0256934
ENSMUSG00000001844	0.719089	0.396443	1	0.47015	0.0266332	0.00102275	6.57956	0.0364595	0.0266332	0.0244436	0.0266332	1	Zdhhc4	72881	-0.0654171
ENSMUSG00000001847	-0.0770909	1	1	0.0309105	0.00159163	0.00022664	9.02318	0.00852925	0.00159163	0.0257513	0.0257513	1	Rac1	19353	-0.0232995
ENSMUSG00000001855	0.138547	0.70973	1	1.85988	0.0945936	0.0148109	4.53792	0.111464	0.0945936	0.0469593	0.0945936	1	Nup214	227720	-0.0804483
ENSMUSG00000001864	-0.12294	1	1	5.72699	0.141454	0.195428	1.32639	0.303165	0.141454	0.110339	0.141454	1	Aif1l	108897	-0.0715346
ENSMUSG00000001870	1.8693	0.171555	1	0.73351	0.0231677	0.0199799	6.5189	0.056028	0.0231677	0.0247167	0.0247167	1	Ltbp1	268977	-0.129115
ENSMUSG00000001891	0.160694	0.688519	1	0.235402	0.0138049	4.22971e-05	9.59151	0.0417632	0.0138049	0.027871	0.027871	1	Ugp2	216558	0.0422287
ENSMUSG00000001909	0.188655	0.664038	1	0.234855	0.0107741	0.00304092	6.79478	0.0324334	0.0107741	0.0236304	0.0236304	1	Trmt1	212528	0.0303721
ENSMUSG00000001910	3.7158	0.0538996	1	0.226825	0.0128995	0.000443134	7.6927	0.0130864	0.0128995	0.0225647	0.0225647	1	Nacc1	66830	-0.130987
ENSMUSG00000001911	0.00254226	0.959787	1	0.314436	0.0181132	0.000383024	7.37927	0.0212631	0.0181132	0.0225401	0.0225401	1	Nfix	18032	-0.000139518
ENSMUSG00000001918	0.0691011	0.79265	1	1.35041	0.05089	0.028546	3.47677	0.0959685	0.05089	0.0704991	0.0704991	1	Slc1a5	20514	-0.0422425
ENSMUSG00000001924	0.277137	0.598584	1	0.376414	0.0219528	0.000189181	7.46664	0.0738542	0.0219528	0.0225004	0.0225004	1	Uba1	22201	-0.0391461
ENSMUSG00000001930	0.171439	0.678836	1	2.65484	0.126489	0.0296788	4.73727	0.183103	0.126489	0.0432254	0.126489	1	Vwf	22371	-0.100477
ENSMUSG00000001942	0.06036	0.805928	1	0.772723	0.0451563	0.00029803	7.96534	0.0443595	0.0451563	0.0229155	0.0451563	1	Siae	22619	0.0457611
ENSMUSG00000001946	0.640692	0.42346	1	0.644192	0.0367586	0.00113507	5.40255	0.0406912	0.0367586	0.0334227	0.0367586	1	Esam	69524	0.0733523
ENSMUSG00000001948	0.0726146	0.787567	1	1.10178	0.0386799	0.0261305	3.66113	0.0589395	0.0386799	0.066415	0.066415	1	Spa17	20686	-0.0419524
ENSMUSG00000001962	1.19157	0.275014	1	0.252367	0.0142297	0.000615462	7.2019	0.0355922	0.0142297	0.0227182	0.0227182	1	Fam50a	108160	-0.074262
ENSMUSG00000001964	0.0356373	0.850266	1	0.193178	0.00973581	0.00162763	6.5116	0.0201372	0.00973581	0.0247509	0.0247509	1	Emd	13726	0.009807
ENSMUSG00000001983	1.41813	0.233712	1	0.243213	0.0136144	0.000692264	7.2554	0.0326139	0.0136144	0.0226508	0.0226508	1	Taco1	70207	-0.0811174
ENSMUSG00000001985	1.20552	0.272221	1	1.03844	0.0100199	0.0510645	3.10294	0.0559441	0.0100199	0.0786305	0.0786305	1	Grik3	14807	-0.181036
ENSMUSG00000001986	-0.0740587	1	1	6.9243	0.3135	0.0938119	3.75859	0.398652	0.3135	0.0642418	0.3135	1	Gria3	53623	0.0977368
ENSMUSG00000001995	1.3058	0.253157	1	1.51285	0.0865923	0.00239878	6.04955	0.145191	0.0865923	0.0274268	0.0865923	1	Sipa1l2	244668	-0.148725
ENSMUSG00000001998	-0.0174292	1	1	0.572855	0.0251493	0.00854809	4.89478	0.0702212	0.0251493	0.0406121	0.0406121	1	Ap4e1	108011	0.0169585
ENSMUSG00000001999	0.0232597	0.878784	1	0.13679	0.00691396	0.0011325	6.5878	0.0114399	0.00691396	0.0244079	0.0244079	1	Blvra	109778	-0.00314094
ENSMUSG00000002010	0.0294951	0.863641	1	0.30017	0.0173967	0.000260319	7.54145	0.0167501	0.0173967	0.0224956	0.0224956	1	Idh3g	15929	-0.0118577
ENSMUSG00000002014	-0.177027	1	1	0.810033	0.0475321	0.000116905	8.8984	0.0757463	0.0475321	0.0253425	0.0475321	1	Ssr4	20832	0.0169419
ENSMUSG00000002015	-0.125734	1	1	0.455642	0.0266729	0.00012954	8.92748	0.0750193	0.0266729	0.025436	0.0266729	1	Bcap31	27061	-0.0198608
ENSMUSG00000002017	2.65022	0.103536	1	0.200511	0.011075	0.000719754	5.62258	0.0125533	0.011075	0.0309813	0.0309813	1	Fam98a	72722	-0.130746
ENSMUSG00000002020	2.2506	0.133563	1	2.67579	0.0265564	0.130843	3.60705	0.290434	0.0265564	0.0676161	0.0676161	1	Ltbp2	16997	-0.299675
ENSMUSG00000002028	0.627203	0.428383	1	0.335693	0.016786	0.00296065	5.40935	0.0809417	0.016786	0.03334	0.03334	1	Kmt2a	214162	0.0697406
ENSMUSG00000002031	2.79599	0.0945003	1	0.373894	0.0200119	0.00198185	6.76939	0.031211	0.0200119	0.0237132	0.0237132	1	Ift46	76568	0.119614
ENSMUSG00000002032	0.388995	0.532828	1	0.499787	0.0284879	0.000911303	7.1599	0.0735841	0.0284879	0.0227795	0.0284879	1	Tmem25	71687	0.0544187
ENSMUSG00000002033	2.27855	0.131175	1	3.24472	0.175664	0.0152017	3.14014	0.212186	0.175664	0.0778337	0.175664	1	Cd3g	12502	-0.275674
ENSMUSG00000002043	0.117793	0.731441	1	0.696136	0.0402521	0.000697098	7.07472	0.0460219	0.0402521	0.0229265	0.0402521	1	Trappc6a	67091	-0.047753
ENSMUSG00000002052	1.28521	0.256932	1	0.331308	0.0189804	0.000508239	7.7736	0.0290354	0.0189804	0.0226409	0.0226409	1	Supt6	20926	-0.0774241
ENSMUSG00000002055	0.0820339	0.77456	1	4.15925	0.101583	0.143079	1.13018	0.252178	0.101583	0.112799	0.112799	1	Spag5	54141	-0.0904742
ENSMUSG00000002058	1.21864	0.269627	1	0.538041	0.0284313	0.00321821	5.42125	0.0677325	0.0284313	0.0331964	0.0331964	1	Unc119	22248	0.0951163
ENSMUSG00000002059	0.322278	0.570242	1	0.530818	0.0264174	0.00480724	5.05631	0.0593734	0.0264174	0.038144	0.038144	1	Rab34	19376	0.0561633
ENSMUSG00000002064	0.0252058	0.873855	1	0.269467	0.0154392	0.000411835	7.51863	0.0280754	0.0154392	0.0224942	0.0224942	1	Sdf2	20316	-0.0109326
ENSMUSG00000002068	-0.204829	1	1	5.01068	0.243179	0.0515668	2.50152	1.45298	0.243179	0.0909443	0.243179	1	Ccne1	12447	-0.0195939
ENSMUSG00000002076	-0.125407	1	1	6.76395	0.343097	0.0547825	3.35578	1.20053	0.343097	0.0731578	0.343097	1	Hsf2bp	74377	-0.0766655
ENSMUSG00000002083	-0.163723	1	1	1.77371	0.101473	0.00286258	6.1424	0.21168	0.101473	0.026805	0.101473	1	Bbc3	170770	0.0293936
ENSMUSG00000002102	0.449451	0.502596	1	0.149705	0.00854967	0.000256502	8.29583	0.0110167	0.00854967	0.0236288	0.0236288	1	Psmc3	19182	-0.0497116
ENSMUSG00000002103	-0.209581	1	1	0.565942	0.0316407	0.00165004	6.98793	0.0663946	0.0316407	0.0231079	0.0316407	1	Acp2	11432	-0.00405887
ENSMUSG00000002105	-0.0222038	1	1	0.242664	0.0101835	0.00409084	5.249	0.0153834	0.0101835	0.0354005	0.0354005	1	Slc39a13	68427	-0.0182853
ENSMUSG00000002107	0.479531	0.488635	1	0.641576	0.0339992	0.00374057	5.65019	0.0550469	0.0339992	0.030711	0.0339992	1	Celf2	14007	-0.0660599
ENSMUSG00000002108	0.406114	0.523948	1	0.209147	0.0121582	0.000144506	9.11074	0.0124659	0.0121582	0.0260499	0.0260499	1	Nr1h3	22259	-0.0529139
ENSMUSG00000002109	3.27841	0.070197	1	0.499773	0.0231914	0.00620705	5.14055	0.0322924	0.0231914	0.036913	0.036913	1	Ddb2	107986	0.169653
ENSMUSG00000002111	0.10237	0.749003	1	0.871382	0.0458769	0.00538085	5.2879	0.05539	0.0458769	0.0348802	0.0458769	1	Spi1	20375	-0.0521744
ENSMUSG00000002129	0.886688	0.346377	1	0.457752	0.0197242	0.00720242	6.00006	0.0294689	0.0197242	0.027778	0.027778	1	Sf3a1	67465	-0.0789073
ENSMUSG00000002147	0.0613075	0.804441	1	0.147091	0.00834949	0.000302927	6.30942	0.0102023	0.00834949	0.0257974	0.0257974	1	Stat6	20852	0.0154486
ENSMUSG00000002204	0.213167	0.644297	1	1.4955	0.0705549	0.0174158	3.54898	0.0793946	0.0705549	0.0689035	0.0705549	1	Napsa	16541	-0.0793629
ENSMUSG00000002205	1.39313	0.237877	1	0.281698	0.0154987	0.00107178	6.42569	0.0247299	0.0154987	0.025172	0.025172	1	Vrk3	101568	0.0850889
ENSMUSG00000002210	0.0937516	0.759461	1	0.417513	0.0223909	0.00216867	5.25636	0.0330935	0.0223909	0.0353011	0.0353011	1	Smg9	71997	-0.0320775
ENSMUSG00000002221	0.217395	0.641032	1	0.421426	0.01614	0.00864978	5.30855	0.0284437	0.01614	0.0346091	0.0346091	1	Paxip1	55982	-0.0472057
ENSMUSG00000002222	1.67878	0.195086	1	0.194253	0.0113296	9.70812e-05	8.9282	0.0166494	0.0113296	0.0254383	0.0254383	1	Rmnd5a	68477	0.0960696
ENSMUSG00000002227	0.86962	0.35106	1	1.45478	0.0840822	0.00149327	7.08944	0.10004	0.0840822	0.0228989	0.0840822	1	Mov10	17454	0.123791
ENSMUSG00000002228	0.294278	0.587492	1	2.56989	0.0704692	0.0807005	2.56738	0.143921	0.0704692	0.0896573	0.0896573	1	Ppm1j	71887	0.106354
ENSMUSG00000002233	-0.088441	1	1	1.33188	0.0759931	0.00235287	6.18813	0.0973861	0.0759931	0.0265155	0.0759931	1	Rhoc	11853	0.0405845
ENSMUSG00000002249	2.85478	0.0911025	1	3.65672	0.0716254	0.143476	5.82165	0.216492	0.0716254	0.0291686	0.0716254	1	Tead3	21678	-0.322466
ENSMUSG00000002250	7.90652	0.00492569	1	2.61258	0.151002	0.00267905	6.11009	0.833271	0.151002	0.027016	0.151002	1	Ppard	19015	-0.417542
ENSMUSG00000002257	0.192678	0.660697	1	1.07895	0.0245879	0.0388796	2.83374	0.058881	0.0245879	0.0842871	0.0842871	1	Def6	23853	-0.0818274
ENSMUSG00000002265	3.9465	0.046969	1	2.07336	0.110358	0.011604	4.2888	0.184078	0.110358	0.052178	0.110358	1	Peg3	18616	-0.279026
ENSMUSG00000002274	-0.067857	1	1	1.33556	0.0764927	0.00206966	6.41809	0.0778658	0.0764927	0.025211	0.0764927	1	Metrn	70083	-0.0438717
ENSMUSG00000002279	0.16431	0.685219	1	0.754919	0.0439566	0.000450341	7.74227	0.0914214	0.0439566	0.0226084	0.0439566	1	Lmf1	76483	-0.0530841
ENSMUSG00000002280	0.160587	0.688617	1	0.0892684	0.00437604	0.000875045	6.8233	0.00696832	0.00437604	0.0235418	0.0235418	1	Narfl	67563	-0.0257549
ENSMUSG00000002289	4.50397	0.0338162	1	3.78363	0.222383	0.000183629	8.19431	0.28107	0.222383	0.023384	0.222383	1	Angptl4	57875	0.398714
ENSMUSG00000002297	0.712119	0.398741	1	2.15214	0.117368	0.00922885	4.69788	0.281825	0.117368	0.0439273	0.117368	1	Dbf4	27214	0.139449
ENSMUSG00000002307	3.67631	0.0551908	1	0.504061	0.0269229	0.00272775	5.92876	0.029298	0.0269229	0.0283096	0.0283096	1	Daxx	13163	-0.151211
ENSMUSG00000002308	0.0262269	0.871347	1	0.32577	0.014719	0.00444396	6.19585	0.0284854	0.014719	0.0264677	0.0264677	1	Cd320	54219	-0.0112998
ENSMUSG00000002319	0.0951246	0.757761	1	1.79689	0.100114	0.00558535	5.53537	0.103611	0.100114	0.0318894	0.100114	1	Ipo4	75751	-0.0740625
ENSMUSG00000002320	0.0624944	0.802596	1	0.18871	0.0106732	0.000427399	8.27475	0.0166593	0.0106732	0.0235764	0.0235764	1	Tm9sf1	74140	-0.0238758
ENSMUSG00000002324	0.97041	0.324578	1	5.48619	0.285454	0.0372626	2.7514	0.295416	0.285454	0.0859739	0.285454	1	Rec8	56739	0.251027
ENSMUSG00000002325	3.58538	0.0582902	1	0.651487	0.0378143	0.000508471	7.71381	0.0752908	0.0378143	0.0225821	0.0378143	1	Irf9	16391	-0.150118
ENSMUSG00000002326	0.398038	0.528104	1	0.202811	0.0110091	0.00092094	6.89888	0.0218416	0.0110091	0.0233277	0.0233277	1	Gmpr2	105446	-0.0429467
ENSMUSG00000002329	2.04793	0.152413	1	0.586576	0.0334887	0.00101582	6.91332	0.0370796	0.0334887	0.0232897	0.0334887	1	Mdp1	67881	-0.11197
ENSMUSG00000002332	0.710341	0.399331	1	0.756189	0.0443049	0.000176829	8.71161	0.0501722	0.0443049	0.0247661	0.0443049	1	Dhrs1	52585	-0.0825822
ENSMUSG00000002342	0.00646714	0.935904	1	0.221413	0.00990112	0.00312318	5.9161	0.0151009	0.00990112	0.0284072	0.0284072	1	Tmem161a	234371	0.0111794
ENSMUSG00000002343	1.09357	0.295681	1	0.543643	0.0273404	0.00463856	4.99876	0.0450154	0.0273404	0.039009	0.039009	1	Armc6	76813	-0.0999469
ENSMUSG00000002345	2.75727	0.0968132	1	0.485179	0.0275133	0.00102665	7.02404	0.0388911	0.0275133	0.0230285	0.0275133	1	Borcs8	72368	-0.115715
ENSMUSG00000002346	0.326623	0.567655	1	1.45522	0.0853633	0.000237689	8.21476	0.0779342	0.0853633	0.0234317	0.0853633	1	Slc25a42	73095	0.0879801
ENSMUSG00000002365	0.24705	0.61916	1	0.182448	0.0104259	0.000306394	8.02172	0.0107882	0.0104259	0.0230182	0.0230182	1	Snx9	66616	0.0363548
ENSMUSG00000002372	0.330221	0.565529	1	0.228439	0.0129007	0.000536914	7.5856	0.0135455	0.0129007	0.0225053	0.0225053	1	Ranbp3	71810	-0.0392541
ENSMUSG00000002379	0.12443	0.724279	1	0.761489	0.0445788	0.000214652	8.24844	0.0747794	0.0445788	0.0235122	0.0445788	1	Ndufa11	69875	-0.0504394
ENSMUSG00000002393	-0.21249	1	1	0.572354	0.0334609	0.000206961	7.65668	0.0339335	0.0334609	0.0225392	0.0334609	1	Nr2f6	13864	0.000105316
ENSMUSG00000002395	-0.212354	1	1	0.484613	0.0282581	0.000248546	8.23482	0.036601	0.0282581	0.0234794	0.0282581	1	Use1	67023	-0.000818638
ENSMUSG00000002396	-0.136364	1	1	0.526862	0.0289413	0.0020506	6.39051	0.0413795	0.0289413	0.0253547	0.0289413	1	Ocel1	77090	0.0200082
ENSMUSG00000002409	2.20399	0.137654	1	1.457	0.0844711	0.0012346	6.72476	0.0862994	0.0844711	0.0238674	0.0844711	1	Dyrk1b	13549	0.18211
ENSMUSG00000002413	0.0791455	0.778459	1	0.344983	0.0170115	0.00328163	5.75105	0.0319731	0.0170115	0.0297775	0.0297775	1	Braf	109880	0.0255595
ENSMUSG00000002416	-0.148709	1	1	0.924667	0.0541595	0.00023268	8.79017	0.0600826	0.0541595	0.0250034	0.0541595	1	Ndufb2	68198	0.024266
ENSMUSG00000002428	-0.004798	1	1	0.452636	0.0249568	0.0016688	6.27129	0.0393513	0.0249568	0.0260158	0.0260158	1	Hltf	20585	-0.0187625
ENSMUSG00000002455	-0.173152	1	1	0.388757	0.022428	0.000439997	7.78645	0.0264035	0.022428	0.0226553	0.0226553	1	Prpf6	68879	0.00586229
ENSMUSG00000002458	0.697901	0.40349	1	0.880531	0.0357352	0.0160607	4.7694	0.0567438	0.0357352	0.0426669	0.0426669	1	Rgs19	56470	-0.0922627
ENSMUSG00000002459	1.04876	0.305794	1	2.07415	0.00956557	0.112443	1.62497	0.141299	0.00956557	0.106134	0.106134	1	Rgs20	58175	-0.231614
ENSMUSG00000002475	-0.116486	1	1	0.527207	0.0307598	0.000252349	8.32049	0.0481053	0.0307598	0.0236908	0.0307598	1	Abhd3	106861	-0.0224709
ENSMUSG00000002477	2.81231	0.0935434	1	0.98819	0.0572044	0.000924425	6.89733	0.0550704	0.0572044	0.0233318	0.0572044	1	Snrpd1	20641	-0.166554
ENSMUSG00000002486	0.225571	0.634828	1	0.715361	0.0149621	0.0271179	4.10783	0.0466283	0.0149621	0.0562381	0.0562381	1	Tchp	77832	-0.0653007
ENSMUSG00000002489	-0.179769	1	1	2.80779	0.122258	0.042906	3.82859	0.150961	0.122258	0.0626557	0.122258	1	Tiam1	21844	0.0302993
ENSMUSG00000002496	1.44162	0.229877	1	0.139114	0.00784644	0.000336742	8.00475	0.0120886	0.00784644	0.0229864	0.0229864	1	Tsc2	22084	0.0832284
ENSMUSG00000002504	0.254082	0.614215	1	0.273145	0.0155072	0.000560148	7.40573	0.0279294	0.0155072	0.0225246	0.0225246	1	Slc9a3r2	65962	-0.0340733
ENSMUSG00000002524	0.194139	0.659494	1	0.358371	0.0208481	0.000232549	8.31101	0.033935	0.0208481	0.0236669	0.0236669	1	Puf60	67959	-0.0324085
ENSMUSG00000002546	0.199825	0.654862	1	0.315159	0.0179724	0.000566357	6.10637	0.018455	0.0179724	0.0270407	0.0270407	1	Golga2	99412	0.0330808
ENSMUSG00000002550	2.28227	0.130861	1	3.13048	0.18355	0.000596223	7.25342	0.280418	0.18355	0.0226531	0.18355	1	Uck1	22245	-0.270968
ENSMUSG00000002578	-0.0340352	1	1	0.407919	0.00841158	0.0155836	4.20878	0.0269096	0.00841158	0.0539529	0.0539529	1	Ikzf4	22781	-0.0126173
ENSMUSG00000002580	0.0509238	0.821463	1	0.635129	0.0370726	0.000287951	8.18115	0.0460655	0.0370726	0.0233537	0.0370726	1	Mien1	103742	-0.0407684
ENSMUSG00000002588	-0.203567	1	1	0.670573	0.0394345	1.09343e-05	11.1788	0.0404931	0.0394345	0.0364999	0.0394345	1	Pon1	18979	-0.00773555
ENSMUSG00000002602	-0.211295	1	1	0.888879	0.0506972	0.00158981	5.83956	0.0469087	0.0506972	0.0290197	0.0506972	1	Axl	26362	0.00326235
ENSMUSG00000002603	0.393982	0.530214	1	0.402674	0.0224491	0.00123758	5.31404	0.0311313	0.0224491	0.0345377	0.0345377	1	Tgfb1	21803	0.0558523
ENSMUSG00000002608	0.921303	0.337133	1	0.275306	0.014513	0.00168142	5.78775	0.0209802	0.014513	0.0294566	0.0294566	1	Ccdc97	52132	-0.0766963
ENSMUSG00000002617	2.02814	0.15441	1	0.997901	0.0384527	0.0202474	4.29835	0.0896835	0.0384527	0.0519688	0.0519688	1	Zfp40	22700	-0.17227
ENSMUSG00000002625	-0.191946	1	1	0.558162	0.0313382	0.00149488	6.48203	0.0360432	0.0313382	0.0248918	0.0313382	1	Akap8l	54194	-0.0107063
ENSMUSG00000002633	5.11218	0.0237585	1	5.90495	0.23228	0.115069	2.5166	0.341438	0.23228	0.0906512	0.23228	1	Shh	20423	-0.525399
ENSMUSG00000002635	-0.0198849	1	1	0.187541	0.00885091	0.00218092	5.84299	0.020801	0.00885091	0.0289914	0.0289914	1	Pdcd2l	68079	-0.00327822
ENSMUSG00000002658	8.41687	0.00371755	1	0.558199	0.032076	0.000759293	7.14378	0.0543762	0.032076	0.022805	0.032076	1	Gtf2f1	98053	-0.199731
ENSMUSG00000002660	0.42063	0.516623	1	0.587715	0.0342762	0.000295314	8.01769	0.0445308	0.0342762	0.0230106	0.0342762	1	Clpp	53895	-0.0605201
ENSMUSG00000002661	-0.127541	1	1	0.709994	0.0406293	0.00113502	6.43268	0.162393	0.0406293	0.0251364	0.0406293	1	Alkbh7	66400	-0.024533
ENSMUSG00000002668	3.46758	0.0625827	1	0.499265	0.0254718	0.00389671	5.55526	0.032556	0.0254718	0.0316752	0.0316752	1	Dennd1c	70785	-0.157672
ENSMUSG00000002679	1.47545	0.224488	1	0.380152	0.0207285	0.00163339	6.22691	0.0218532	0.0207285	0.0262783	0.0262783	1	Med6	69792	-0.0905672
ENSMUSG00000002699	-0.0672381	1	1	1.25769	0.0682668	0.00571481	5.41934	0.0674647	0.0682668	0.0332193	0.0682668	1	Lcp2	16822	0.0426641
ENSMUSG00000002718	0.629173	0.427659	1	0.157212	0.00712174	0.00212602	6.24133	0.00955961	0.00712174	0.026192	0.026192	1	Cse1l	110750	-0.0591082
ENSMUSG00000002728	1.0241	0.311548	1	1.20448	0.0692958	0.00155606	5.91714	0.0683626	0.0692958	0.0283991	0.0692958	1	Naa20	67877	-0.120181
ENSMUSG00000002731	2.08786	0.148474	1	0.263294	0.0145244	0.000963557	6.65397	0.0149267	0.0145244	0.0241343	0.0241343	1	Prkra	23992	0.101948
ENSMUSG00000002732	1.19743	0.273835	1	0.491932	0.0252437	0.0036935	5.41757	0.0363639	0.0252437	0.0332407	0.0332407	1	Fkbp7	14231	-0.0951667
ENSMUSG00000002733	0.471469	0.492312	1	0.240587	0.013256	0.000896193	6.74672	0.0249601	0.013256	0.0237901	0.0237901	1	Plekha3	83435	-0.0474137
ENSMUSG00000002741	0.939773	0.332336	1	0.252075	0.0146122	0.000215734	8.08935	0.0167069	0.0146122	0.023153	0.023153	1	Ykt6	56418	-0.067475
ENSMUSG00000002748	0.51668	0.472261	1	0.230821	0.0132768	0.000300958	7.39569	0.0425663	0.0132768	0.0225301	0.0225301	1	Baz1b	22385	-0.0484013
ENSMUSG00000002763	0.098785	0.753293	1	0.389434	0.0227738	0.000134036	8.52611	0.0208128	0.0227738	0.0242345	0.0242345	1	Pex6	224824	-0.0247211
ENSMUSG00000002767	-0.0123911	1	1	0.311447	0.0178827	0.000437739	7.93459	0.029404	0.0178827	0.0228633	0.0228633	1	Mrpl2	27398	-0.00382296
ENSMUSG00000002768	-0.15087	1	1	0.579161	0.0337406	0.000327649	8.16334	0.039256	0.0337406	0.0233133	0.0337406	1	Mea1	17256	-0.0188771
ENSMUSG00000002769	4.92308	0.0265002	1	0.814241	0.0478893	7.25325e-06	11.661	0.0881845	0.0478893	0.0401117	0.0478893	1	Gnmt	14711	0.196121
ENSMUSG00000002771	0.306727	0.579696	1	1.64338	-0.0305646	0.127234	2.25135	0.087345	0	0.0956659	0.0956659	1	Grin2d	14814	-0.135316
ENSMUSG00000002778	-0.0431318	1	1	0.218995	0.0127381	0.000143949	8.78153	0.0289044	0.0127381	0.0249769	0.0249769	1	Kdelr1	68137	-0.0155766
ENSMUSG00000002781	1.07576	0.299648	1	0.567775	0.0326008	0.000797733	7.16917	0.0338895	0.0326008	0.0227653	0.0326008	1	Tmem143	70209	0.0841652
ENSMUSG00000002797	1.60658	0.204973	1	1.41112	0.0800837	0.00292332	6.34048	0.1752	0.0800837	0.0256243	0.0800837	1	Ggct	110175	-0.156641
ENSMUSG00000002803	0.0249332	0.874534	1	0.267577	0.0147381	0.00100168	6.83784	0.0211836	0.0147381	0.0234985	0.0234985	1	Btbd6	399566	0.00746742
ENSMUSG00000002804	-0.199517	1	1	0.542214	0.0308666	0.00102831	6.88383	0.0345845	0.0308666	0.0233683	0.0308666	1	Nudt14	66174	0.00838636
ENSMUSG00000002808	-0.203908	1	1	6.22916	0.323652	0.0427692	3.42721	0.34622	0.323652	0.0715908	0.323652	1	Epdr1	105298	0.0231214
ENSMUSG00000002812	-0.208716	1	1	0.743894	0.0431181	0.000640421	6.16523	0.0620726	0.0431181	0.0266591	0.0431181	1	Flii	14248	0.00529972
ENSMUSG00000002814	0.0414576	0.838657	1	0.18561	0.00753133	0.0033869	5.57903	0.010831	0.00753133	0.0314246	0.0314246	1	Top3a	21975	-0.0239271
ENSMUSG00000002820	0.0655109	0.797989	1	0.238546	0.0136316	0.000400547	7.85554	0.0328651	0.0136316	0.0227431	0.0227431	1	Atg4d	235040	-0.0196738
ENSMUSG00000002825	0.370737	0.542603	1	0.588171	0.0287665	0.00583183	5.13276	0.0352654	0.0287665	0.0370248	0.0370248	1	Qtrt1	60507	-0.0589173
ENSMUSG00000002831	2.55633	0.109853	1	5.35448	0.302706	0.0122635	4.56286	0.324473	0.302706	0.0464683	0.302706	1	Plin4	57435	0.372091
ENSMUSG00000002833	1.12619	0.288589	1	0.498362	0.028591	0.000724457	7.30663	0.0678796	0.028591	0.0225973	0.028591	1	Hdgfrp2	15193	-0.0803313
ENSMUSG00000002835	-0.126779	1	1	1.4067	0.0683044	0.0144428	4.37545	0.0917347	0.0683044	0.0503041	0.0683044	1	Chaf1a	27221	0.0346866
ENSMUSG00000002844	3.0308	0.0816976	1	0.446968	0.0247226	0.00156965	6.3827	0.0621176	0.0247226	0.025396	0.025396	1	Adprh	11544	-0.127688
ENSMUSG00000002845	0.594688	0.440612	1	0.424845	0.0196499	0.00534097	5.66489	0.0368603	0.0196499	0.0305701	0.0305701	1	Tmem39a	67846	-0.0664591
ENSMUSG00000002846	0.0676192	0.794835	1	0.311034	0.0178519	0.000444188	7.31452	0.0178507	0.0178519	0.0225901	0.0225901	1	Timmdc1	76916	-0.0171135
ENSMUSG00000002847	0.0021777	0.96278	1	0.200795	0.0115872	0.00022422	8.38519	0.0167579	0.0115872	0.0238568	0.0238568	1	Pla1a	85031	0.0177315
ENSMUSG00000002870	0.598774	0.439046	1	1.57164	0.0860054	0.00644415	3.66135	0.0847637	0.0860054	0.06641	0.0860054	1	Mcm2	17216	-0.111781
ENSMUSG00000002871	0.206094	0.649846	1	0.50023	0.0256121	0.00381316	5.8495	0.0291741	0.0256121	0.028938	0.028938	1	Tpra1	24100	0.0373664
ENSMUSG00000002881	0.125424	0.723224	1	0.282104	0.0159802	0.000614135	7.79381	0.0423462	0.0159802	0.0226639	0.0226639	1	Nab1	17936	0.025278
ENSMUSG00000002885	0.210191	0.646617	1	0.660608	0.0375162	0.00134308	6.91315	0.0359324	0.0375162	0.0232901	0.0375162	1	Adgre5	26364	-0.0525641
ENSMUSG00000002897	-0.164516	1	1	0.636288	0.034605	0.00282377	7.36412	0.0488087	0.034605	0.0225502	0.034605	1	Il17ra	16172	0.0174615
ENSMUSG00000002900	0.229704	0.631743	1	0.427276	0.0208566	0.00427723	5.5083	0.0964525	0.0208566	0.0321876	0.0321876	1	Lamb1	16777	0.0431802
ENSMUSG00000002908	1.93051	0.164703	1	1.0014	0.056713	0.00219289	6.15822	0.0798301	0.056713	0.0267036	0.056713	1	Kcnn1	84036	-0.142654
ENSMUSG00000002910	0.969291	0.324857	1	1.40115	0.0807783	0.00164237	6.32036	0.0865191	0.0807783	0.025736	0.0807783	1	Arrdc2	70807	0.126802
ENSMUSG00000002944	-0.207144	1	1	1.76559	0.103495	0.000363048	9.24508	0.172637	0.103495	0.0265273	0.103495	1	Cd36	12491	0.00971737
ENSMUSG00000002948	0.347243	0.555678	1	0.115147	0.00581067	0.000962691	6.76162	0.00851685	0.00581067	0.0237392	0.0237392	1	Map2k7	26400	0.0399897
ENSMUSG00000002949	0.317392	0.573179	1	0.199625	0.0114129	0.000329723	7.22022	0.0225193	0.0114129	0.0226938	0.0226938	1	Timm44	21856	0.0375875
ENSMUSG00000002957	0.0812415	0.775622	1	0.260499	0.0151434	0.000180026	7.49306	0.0663821	0.0151434	0.0224956	0.0224956	1	Ap2a2	11772	0.0191987
ENSMUSG00000002963	0.16717	0.68264	1	0.516803	0.0291558	0.00124437	6.63855	0.114719	0.0291558	0.024196	0.0291558	1	Pnkp	59047	-0.0440863
ENSMUSG00000002968	0.544793	0.460453	1	0.244364	0.0129477	0.00142671	6.54328	0.026366	0.0129477	0.0246047	0.0246047	1	Med25	75613	0.0524842
ENSMUSG00000002980	-0.192627	1	1	2.46575	0.141754	0.00329031	4.69709	0.130799	0.141754	0.0439414	0.141754	1	Bcam	57278	-0.0221266
ENSMUSG00000002981	0.0418614	0.837884	1	0.29083	0.0164212	0.000686461	7.22076	0.0400079	0.0164212	0.0226931	0.0226931	1	Clptm1	56457	0.0128076
ENSMUSG00000002984	0.63733	0.424679	1	0.82763	0.0483347	0.000349385	7.44932	0.0452325	0.0483347	0.0225055	0.0483347	1	Tomm40	53333	-0.0829822
ENSMUSG00000002985	-0.394721	1	1	0.436235	0.02566	8.96156e-07	13.9669	0.0798532	0.02566	0.0669325	0.0669325	1	Apoe	11816	0.0383883
ENSMUSG00000002992	0.118085	0.731121	1	1.5327	0.0900573	0.00010148	9.73426	0.26882	0.0900573	0.0284743	0.0900573	1	Apoc2	11813	-0.070888
ENSMUSG00000002996	4.16516	0.0412634	1	0.534783	0.0309637	0.000494129	7.56842	0.0293816	0.0309637	0.0225004	0.0309637	1	Hbp1	73389	0.145003
ENSMUSG00000002997	6.70698	0.00960362	1	1.62494	0.076159	0.0194257	3.8259	0.0917858	0.076159	0.0627169	0.076159	1	Prkar2b	19088	-0.326171
ENSMUSG00000003031	0.695776	0.404207	1	0.268875	0.0143169	0.00149929	6.71326	0.0238587	0.0143169	0.0239089	0.0239089	1	Cdkn1b	12576	0.0588235
ENSMUSG00000003032	0.0795681	0.777884	1	1.37036	0.0631512	0.0174585	3.32348	0.0860816	0.0631512	0.0738637	0.0738637	1	Klf4	16600	0.0432032
ENSMUSG00000003033	0.367858	0.544174	1	0.234507	0.0133018	0.00049279	6.55875	0.0320937	0.0133018	0.0245352	0.0245352	1	Ap1m1	11767	-0.0419562
ENSMUSG00000003037	0.572351	0.449326	1	0.14466	0.0076497	0.000859733	7.07842	0.00906537	0.0076497	0.0229195	0.0229195	1	Rab8a	17274	-0.0513526
ENSMUSG00000003038	0.667873	0.413794	1	1.43181	0.083646	0.000578006	6.96788	0.0849107	0.083646	0.0231544	0.083646	1	Hmgn2	15331	-0.111048
ENSMUSG00000003039	1.77088	0.183273	1	0.440187	0.0256722	0.000221154	8.29229	0.036172	0.0256722	0.0236199	0.0256722	1	Fam32a	67922	-0.0911681
ENSMUSG00000003051	1.92735	0.165049	1	1.98738	0.0680034	0.0489014	3.83634	0.244983	0.0680034	0.0624787	0.0680034	1	Elf3	13710	-0.200825
ENSMUSG00000003053	-0.199914	1	1	0.693431	0.0407739	1.61994e-05	11.0759	0.163491	0.0407739	0.0357972	0.0407739	1	Cyp2c29	13095	0.00933793
ENSMUSG00000003062	0.441797	0.506257	1	0.539554	0.028738	0.00300049	5.71279	0.0382565	0.028738	0.0301225	0.0301225	1	Stard3nl	76205	-0.0546715
ENSMUSG00000003068	0.0641457	0.800059	1	0.553573	0.032131	0.000432127	7.7806	0.0347425	0.032131	0.0226487	0.032131	1	Stk11	20869	-0.0389981
ENSMUSG00000003070	3.89215	0.0485124	1	4.23718	0.129295	0.119951	2.35259	0.29776	0.129295	0.0937882	0.129295	1	Efna2	13637	-0.396528
ENSMUSG00000003072	-0.0318711	1	1	0.464283	0.0272651	4.56857e-05	9.79924	0.0593113	0.0272651	0.028759	0.028759	1	Atp5d	66043	0.0124316
ENSMUSG00000003099	0.0345851	0.852468	1	0.178468	0.0100324	0.000465763	6.67334	0.0096002	0.0100324	0.0240586	0.0240586	1	Ppp5c	19060	-0.00861173
ENSMUSG00000003119	0.340122	0.559759	1	0.423005	0.0231148	0.00176788	6.76269	0.0541728	0.0231148	0.0237356	0.0237356	1	Cdk12	69131	0.0444935
ENSMUSG00000003123	0.0111267	0.915992	1	0.831102	0.0471779	0.00171043	6.39947	0.0438239	0.0471779	0.0253076	0.0471779	1	Lipe	16890	-0.0429901
ENSMUSG00000003131	1.12286	0.289303	1	0.0798132	0.0042138	0.000481096	7.58314	0.00673029	0.0042138	0.0225045	0.0225045	1	Pafah1b2	18475	-0.072065
ENSMUSG00000003134	0.228588	0.632573	1	0.979315	0.0550764	0.00253039	6.59876	0.0703358	0.0550764	0.024361	0.0550764	1	Tbc1d8	54610	0.0653627
ENSMUSG00000003135	0.627056	0.428437	1	0.153143	0.00807041	0.000938025	6.82863	0.0117058	0.00807041	0.0235258	0.0235258	1	Cnot11	52846	-0.0544329
ENSMUSG00000003153	-0.0734557	1	1	2.11959	0.0638292	0.0608527	1.89595	0.113898	0.0638292	0.101863	0.101863	1	Slc2a3	20527	0.0355527
ENSMUSG00000003154	0.00522167	0.942394	1	0.284885	0.0131989	0.003559	6.10811	0.0165948	0.0131989	0.0270292	0.0270292	1	Foxj2	60611	0.00451621
ENSMUSG00000003161	0.102486	0.748867	1	0.619535	0.0352706	0.00117264	7.6873	0.0377544	0.0352706	0.0225605	0.0352706	1	Sri	109552	-0.0440013
ENSMUSG00000003166	0.214149	0.643535	1	0.243263	0.014063	0.00024665	8.62954	0.0205858	0.014063	0.024526	0.024526	1	Dgcr2	13356	-0.0377556
ENSMUSG00000003184	-0.208236	1	1	0.781672	0.0453905	0.000590247	7.27158	0.0640107	0.0453905	0.0226327	0.0453905	1	Irf3	54131	0.00576795
ENSMUSG00000003190	1.37631	0.240731	1	0.658789	0.0345311	0.00422116	5.28041	0.0658569	0.0345311	0.0349794	0.0349794	1	Bcl2l12	75736	-0.104647
ENSMUSG00000003198	1.29199	0.255681	1	0.515227	0.0282508	0.00205662	6.10492	0.0328064	0.0282508	0.0270504	0.0282508	1	Zfp959	224893	0.0864125
ENSMUSG00000003199	0.0933954	0.759904	1	0.309015	0.0180245	0.000152883	8.18344	0.0214325	0.0180245	0.0233589	0.0233589	1	Mpnd	68047	-0.0239034
ENSMUSG00000003200	0.473619	0.491327	1	0.256686	0.0142949	0.000804306	7.0699	0.0173346	0.0142949	0.0229357	0.0229357	1	Sh3gl1	20405	-0.0468116
ENSMUSG00000003206	0.423436	0.515227	1	0.579697	0.0183746	0.0157253	4.26645	0.0322528	0.0183746	0.0526697	0.0526697	1	Ebi3	50498	0.0796376
ENSMUSG00000003208	4.63862	0.0312601	1	0.386003	0.019283	0.00342305	5.7147	0.0241113	0.019283	0.0301051	0.0301051	1	Ccdc94	72886	-0.176918
ENSMUSG00000003226	-0.15779	1	1	0.544537	0.0318432	0.000188369	8.66802	0.0639505	0.0318432	0.0246376	0.0318432	1	Ranbp2	19386	-0.0172472
ENSMUSG00000003228	0.301855	0.582722	1	0.718201	0.0397332	0.00251395	6.04504	0.251158	0.0397332	0.0274582	0.0397332	1	Grk5	14773	-0.06039
ENSMUSG00000003233	0.206018	0.649907	1	0.377724	0.0207866	0.00143246	6.48019	0.0237204	0.0207866	0.0249007	0.0249007	1	Dvl3	13544	-0.0323036
ENSMUSG00000003234	2.60021	0.10685	1	0.438453	0.0249068	0.00088453	6.67911	0.0246061	0.0249068	0.0240364	0.0249068	1	Abcf3	27406	-0.111626
ENSMUSG00000003235	3.03904	0.0812839	1	0.722665	0.041584	0.000925667	7.64072	0.0538992	0.041584	0.0225297	0.041584	1	Eif2b5	224045	-0.147265
ENSMUSG00000003269	1.23876	0.265711	1	0.318893	0.017846	0.000912448	6.99664	0.0356886	0.017846	0.0230882	0.0230882	1	Cyth2	19158	0.0767716
ENSMUSG00000003273	4.99753	0.0253835	1	2.4022	0.100687	0.0406184	3.32106	0.212089	0.100687	0.0739166	0.100687	1	Car11	12348	-0.331936
ENSMUSG00000003279	0.00269904	0.958567	1	0.837953	0.0447389	0.00455249	5.15335	0.0448229	0.0447389	0.0367299	0.0447389	1	Dlgap1	224997	0.0423502
ENSMUSG00000003283	-0.177388	1	1	1.25189	0.0719763	0.00166414	6.36689	0.073409	0.0719763	0.0254805	0.0719763	1	Hck	15162	-0.0209543
ENSMUSG00000003299	0.745634	0.387862	1	0.543237	0.0314588	0.000496314	7.56661	0.0647518	0.0314588	0.0225	0.0314588	1	Mrpl4	66163	-0.0712895
ENSMUSG00000003308	0.410926	0.5215	1	0.125896	0.00715813	0.000247505	8.37415	0.0144444	0.00715813	0.0238282	0.0238282	1	Keap1	50868	-0.0486603
ENSMUSG00000003309	0.246705	0.619405	1	5.07367	0.243528	0.0549231	3.07784	0.285978	0.243528	0.079166	0.243528	1	Ap1m2	11768	-0.151765
ENSMUSG00000003316	0.0518451	0.819883	1	0.62804	0.0360917	0.000851855	6.94671	0.0431426	0.0360917	0.0232054	0.0360917	1	Glg1	20340	0.0406106
ENSMUSG00000003344	0.0170798	0.896021	1	0.732156	0.0420614	0.00100655	7.25191	0.0447587	0.0420614	0.0226548	0.0420614	1	Btbd2	208198	0.0408805
ENSMUSG00000003345	-0.0673048	1	1	0.228587	0.0132557	0.000190657	8.60289	0.0182884	0.0132557	0.0244497	0.0244497	1	Csnk1g2	103236	-0.00558792
ENSMUSG00000003346	0.158056	0.690953	1	0.284639	0.0165382	0.000205285	8.11767	0.0289815	0.0165382	0.0232128	0.0232128	1	Abhd17a	216169	0.0295726
ENSMUSG00000003348	0.256392	0.61261	1	0.615897	0.0343348	0.00189446	6.2841	0.0683512	0.0343348	0.0259417	0.0343348	1	Mob3a	208228	-0.0534252
ENSMUSG00000003352	0.487893	0.484868	1	2.46704	0.125192	0.0199279	3.78584	0.146098	0.125192	0.063627	0.125192	1	Cacnb3	12297	-0.130307
ENSMUSG00000003355	-0.157516	1	1	1.00853	0.0565292	0.00279628	5.93649	0.400236	0.0565292	0.0282504	0.0565292	1	Fkbp11	66120	-0.0235308
ENSMUSG00000003360	-0.00255639	1	1	0.135459	0.00701953	0.000948659	7.6356	0.00836856	0.00701953	0.0225269	0.0225269	1	Ddx23	74351	0.00544519
ENSMUSG00000003363	-0.0894853	1	1	0.783126	0.0442436	0.00182264	5.96137	0.116077	0.0442436	0.0280626	0.0442436	1	Pld3	18807	0.0309894
ENSMUSG00000003378	-0.212477	1	1	1.16637	0.0627209	0.00588909	3.91067	0.105454	0.0627209	0.0607734	0.0627209	1	Grik5	14809	0.000423037
ENSMUSG00000003379	0.927458	0.335524	1	1.92006	0.10609	0.00685531	5.03449	0.113428	0.10609	0.0384698	0.10609	1	Cd79a	12518	-0.145862
ENSMUSG00000003380	0.280023	0.596686	1	0.686725	0.0400497	0.000345882	7.63794	0.0624421	0.0400497	0.0225281	0.0400497	1	Rabac1	14470	0.0578007
ENSMUSG00000003382	0.182747	0.669023	1	0.256164	0.01399	0.00107848	6.80854	0.0197096	0.01399	0.0235871	0.0235871	1	Etv3	27049	-0.028802
ENSMUSG00000003402	-0.0727446	1	1	0.624202	0.0365763	0.000141466	8.78049	0.102815	0.0365763	0.0249738	0.0365763	1	Prkcsh	19089	-0.0294833
ENSMUSG00000003411	-0.197681	1	1	2.74637	0.113706	0.0478453	3.27571	0.209251	0.113706	0.0749045	0.113706	1	Rab3b	69908	-0.020165
ENSMUSG00000003418	0.0120162	0.912712	1	5.83388	0.0342996	0.30887	1.93387	0.309578	0.0342996	0.101233	0.101233	1	St8sia6	241230	0.0624652
ENSMUSG00000003420	0.0826399	0.773751	1	0.354833	0.0208144	5.80703e-05	9.44187	0.039997	0.0208144	0.0272702	0.0272702	1	Fcgrt	14132	0.0306932
ENSMUSG00000003421	0.0102888	0.919206	1	0.26106	0.0145879	0.000768595	7.20794	0.0183558	0.0145879	0.02271	0.02271	1	Nosip	66394	-0.00311631
ENSMUSG00000003423	0.45758	0.498757	1	0.350541	0.0202369	0.000383161	7.67754	0.0434674	0.0202369	0.0225533	0.0225533	1	Pih1d1	68845	0.0460357
ENSMUSG00000003429	-0.172811	1	1	0.512809	0.0300929	7.22779e-05	9.61483	0.0667238	0.0300929	0.0279676	0.0300929	1	Rps11	27207	0.0142579
ENSMUSG00000003435	0.00326002	0.954468	1	0.294877	0.0170556	0.000290071	7.91049	0.0277427	0.0170556	0.0228245	0.0228245	1	Supt5	20924	0.00943315
ENSMUSG00000003437	-0.205319	1	1	0.494626	0.0273443	0.00175133	6.62243	0.0651569	0.0273443	0.0242619	0.0273443	1	Paf1	54624	-0.00595603
ENSMUSG00000003438	0.0153045	0.901544	1	0.375861	0.021579	0.000530422	6.33183	0.0328682	0.021579	0.0256721	0.0256721	1	Timm50	66525	-0.00683582
ENSMUSG00000003444	1.36382	0.242876	1	0.787738	0.0455677	0.000769815	7.07484	0.0567546	0.0455677	0.0229263	0.0455677	1	Med29	67224	-0.109273
ENSMUSG00000003452	-0.0143402	1	1	0.380624	0.00146148	0.0209281	3.91968	0.0433497	0.00146148	0.060566	0.060566	1	Bicd1	12121	-0.0204834
ENSMUSG00000003458	0.33711	0.561502	1	0.340999	0.0197393	0.000319487	7.567	0.026769	0.0197393	0.0225001	0.0225001	1	Ncstn	59287	0.0393235
ENSMUSG00000003464	0.0303812	0.861628	1	0.212334	0.0123549	0.000135317	8.12462	0.0201376	0.0123549	0.0232278	0.0232278	1	Pex19	19298	0.0181067
ENSMUSG00000003476	-0.164737	1	1	4.05254	0.171192	0.0671928	2.99885	0.749527	0.171192	0.0808414	0.171192	1	Crhr2	12922	0.0439659
ENSMUSG00000003477	0.329322	0.566059	1	3.34592	0.196802	1.68471e-05	11.0128	0.553867	0.196802	0.0353773	0.196802	1	Inmt	21743	0.133736
ENSMUSG00000003484	0.0600861	0.80636	1	0.953488	0.0294134	0.0266741	2.85534	0.0756799	0.0294134	0.083841	0.083841	1	Cyp4f18	72054	-0.0567364
ENSMUSG00000003500	0.0651988	0.79846	1	0.373379	0.0169652	0.00499832	5.32588	0.023432	0.0169652	0.0343845	0.0343845	1	Impdh1	23917	0.0292165
ENSMUSG00000003518	0.325522	0.568308	1	0.216566	0.0114749	0.00126424	8.24276	0.0166	0.0114749	0.0234984	0.0234984	1	Dusp3	72349	-0.043076
ENSMUSG00000003526	-0.156025	1	1	1.89168	0.111164	0.000111634	8.17257	0.135971	0.111164	0.0233341	0.111164	1	Prodh	19125	-0.03266
ENSMUSG00000003527	0.186151	0.66614	1	0.328329	0.0167399	0.00257364	5.94515	0.0180001	0.0167399	0.0281846	0.0281846	1	Dgcr14	27886	0.0345685
ENSMUSG00000003528	0.275131	0.59991	1	0.380472	0.0222916	8.91359e-05	8.83895	0.0333988	0.0222916	0.0251544	0.0251544	1	Slc25a1	13358	0.0401914
ENSMUSG00000003531	-0.0754638	1	1	0.981402	0.0574751	0.000254439	8.14832	0.059244	0.0574751	0.0232797	0.0574751	1	Dgcr6	13353	0.0366088
ENSMUSG00000003534	-0.192528	1	1	3.09833	0.172073	0.0101812	5.01853	0.171867	0.172073	0.0387098	0.172073	1	Ddr1	12305	-0.0248649
ENSMUSG00000003541	0.191926	0.661318	1	0.908931	0.0402582	0.0132084	4.41642	0.080184	0.0402582	0.0494383	0.0494383	1	Ier3	15937	-0.051828
ENSMUSG00000003546	-0.0373651	1	1	0.304223	0.0176755	0.000219988	8.3715	0.0164409	0.0176755	0.0238213	0.0238213	1	Klc4	74764	0.00277261
ENSMUSG00000003549	0.0973868	0.754988	1	0.996813	0.0493283	0.00930783	4.71875	0.117089	0.0493283	0.043553	0.0493283	1	Ercc1	13870	-0.0553634
ENSMUSG00000003555	4.70794	0.0300236	1	2.09719	0.123208	0.000156207	7.56301	0.293577	0.123208	0.0224992	0.123208	1	Cyp17a1	13074	-0.302452
ENSMUSG00000003559	2.00298	0.15699	1	0.282041	0.0163773	0.00021335	8.42797	0.0682679	0.0163773	0.0239691	0.0239691	1	As3mt	57344	-0.0998647
ENSMUSG00000003573	0.361967	0.547416	1	0.462673	0.00986354	0.0173525	4.15602	0.0274216	0.00986354	0.0551418	0.0551418	1	Homer3	26558	0.0765661
ENSMUSG00000003575	0.355815	0.55084	1	0.283455	0.0118979	0.00477593	4.438	0.0193706	0.0118979	0.048988	0.048988	1	Crtc1	382056	-0.0676554
ENSMUSG00000003581	0.857228	0.354516	1	0.587469	0.0327427	0.00181423	5.27202	0.0328594	0.0327427	0.0350911	0.0350911	1	Rnf215	71673	-0.0806429
ENSMUSG00000003585	-0.191903	1	1	0.692737	0.0407256	2.36284e-05	9.65148	0.0962958	0.0407256	0.0281209	0.0407256	1	Sec14l2	67815	-0.0119396
ENSMUSG00000003604	0.889289	0.34567	1	0.236273	0.0114645	0.00243386	5.99551	0.0277913	0.0114645	0.027811	0.027811	1	Aven	74268	-0.0736227
ENSMUSG00000003617	1.05306	0.304804	1	1.00043	0.058744	0.000104659	9.99425	0.123729	0.058744	0.0296522	0.058744	1	Cp	12870	-0.110764
ENSMUSG00000003623	0.2514	0.616091	1	3.00685	0.176845	2.8385e-05	10.5754	0.17935	0.176845	0.0326858	0.176845	1	Crot	74114	0.117422
ENSMUSG00000003644	-0.212367	1	1	0.839207	0.0480954	0.00126976	6.61492	0.0701325	0.0480954	0.024293	0.0480954	1	Rps6ka1	20111	-0.00102451
ENSMUSG00000003660	-0.187735	1	1	0.711243	0.0410399	0.000797987	5.88152	0.0501616	0.0410399	0.0286792	0.0410399	1	Snrnp200	320632	-0.0132656
ENSMUSG00000003662	0.0132659	0.908304	1	0.295084	0.0162395	0.0011184	6.82914	0.0207246	0.0162395	0.0235243	0.0235243	1	Ciao1	26371	-0.00257537
ENSMUSG00000003680	0.167126	0.682679	1	0.38759	0.0217198	0.00107959	7.69983	0.0352835	0.0217198	0.0225704	0.0225704	1	Taf6l	67706	-0.0315494
ENSMUSG00000003721	-0.209916	1	1	1.78004	0.103619	0.00108933	7.53284	0.229706	0.103619	0.0224947	0.103619	1	Insig2	72999	0.00677162
ENSMUSG00000003731	2.08313	0.148934	1	0.346647	0.0196666	0.000724454	5.64802	0.0269903	0.0196666	0.0307319	0.0307319	1	Kpna6	16650	-0.115305
ENSMUSG00000003746	0.610722	0.434516	1	0.483937	0.0283866	8.02613e-05	9.27646	0.0380074	0.0283866	0.0266423	0.0283866	1	Man1a	17155	0.0624737
ENSMUSG00000003752	-0.0632137	1	1	0.836741	0.0436989	0.00552111	5.57221	0.0441554	0.0436989	0.0314959	0.0436989	1	Itpkc	233011	0.0352764
ENSMUSG00000003762	0.845216	0.357909	1	1.1806	0.0686551	0.00079188	7.48651	0.0846217	0.0686551	0.0224964	0.0686551	1	Coq8b	76889	0.110285
ENSMUSG00000003778	0.0358194	0.849889	1	0.171505	0.00849574	0.00159282	6.85856	0.0139172	0.00849574	0.0234386	0.0234386	1	Brd8	78656	-0.00914133
ENSMUSG00000003779	0.691423	0.405681	1	1.18703	0.0502413	0.0195842	4.15103	0.0649328	0.0502413	0.0552549	0.0552549	1	Kif20a	19348	0.102771
ENSMUSG00000003808	0.48871	0.484503	1	0.210278	0.0113709	0.000998433	6.89079	0.0165882	0.0113709	0.0233494	0.0233494	1	Farsa	66590	-0.047904
ENSMUSG00000003809	-0.0916949	1	1	0.154273	0.00903881	3.60489e-05	9.33952	0.0104449	0.00903881	0.0268772	0.0268772	1	Gcdh	270076	0.0203077
ENSMUSG00000003810	0.230522	0.631137	1	0.130327	0.00528035	0.00238596	4.84448	0.0102252	0.00528035	0.041412	0.041412	1	Mast2	17776	-0.0545224
ENSMUSG00000003812	0.141564	0.706731	1	0.346453	0.0184563	0.00192326	6.12042	0.0269059	0.0184563	0.026948	0.026948	1	Dnase2a	13423	0.0283786
ENSMUSG00000003813	0.0261877	0.871443	1	0.146399	0.00811762	0.000494074	7.15253	0.0124305	0.00811762	0.022791	0.022791	1	Rad23a	19358	0.00725939
ENSMUSG00000003814	8.38837	0.00377628	1	0.904124	0.0531221	6.17089e-05	9.82691	0.135053	0.0531221	0.0288821	0.0531221	1	Calr	12317	-0.2514
ENSMUSG00000003824	1.28686	0.256627	1	0.347606	0.0160657	0.00438169	5.66424	0.0225709	0.0160657	0.0305763	0.0305763	1	Syce2	71846	-0.0958429
ENSMUSG00000003847	1.79576	0.180226	1	0.467106	0.0230201	0.00445668	6.01839	0.0725578	0.0230201	0.0276463	0.0276463	1	Nfat5	54446	0.107452
ENSMUSG00000003848	0.963102	0.326407	1	0.190118	0.00889765	0.00228574	5.83717	0.0114758	0.00889765	0.0290394	0.0290394	1	Nob1	67619	-0.078621
ENSMUSG00000003849	0.827619	0.362962	1	0.657321	0.0378276	0.000838298	7.06658	0.0974457	0.0378276	0.0229421	0.0378276	1	Nqo1	18104	0.0816219
ENSMUSG00000003865	3.55348	0.0594208	1	0.67129	0.0327399	0.00674771	5.0827	0.086268	0.0327399	0.0377535	0.0377535	1	Gys1	14936	-0.178954
ENSMUSG00000003868	2.16454	0.141227	1	0.351811	0.0196001	0.0010947	6.77512	0.0471261	0.0196001	0.0236942	0.0236942	1	Ruvbl2	20174	-0.103307
ENSMUSG00000003873	-0.0813249	1	1	0.514873	0.0295579	0.000728786	7.18856	0.049139	0.0295579	0.0227369	0.0295579	1	Bax	12028	-0.0259449
ENSMUSG00000003882	0.488731	0.484494	1	1.56531	0.0710594	0.0210175	3.93204	0.0928411	0.0710594	0.0602812	0.0710594	1	Il7r	16197	-0.103856
ENSMUSG00000003923	0.258514	0.611143	1	0.0842061	0.00345423	0.00149907	7.19195	0.0125758	0.00345423	0.0227321	0.0227321	1	Tfam	21780	0.034299
ENSMUSG00000003929	-0.025389	1	1	0.579703	0.0301335	0.00396673	5.54616	0.0363383	0.0301335	0.0317727	0.0317727	1	Zfp81	224694	-0.0126901
ENSMUSG00000003948	0.0155928	0.900626	1	0.443333	0.0259977	8.06755e-05	9.20552	0.0300981	0.0259977	0.0263843	0.0263843	1	Mmd	67468	0.0283497
ENSMUSG00000003949	0.978384	0.322598	1	0.296032	0.0167464	0.000667277	7.12308	0.0770864	0.0167464	0.0228393	0.0228393	1	Hlf	217082	-0.0674875
ENSMUSG00000003955	-0.208806	1	1	0.829031	0.0484503	0.000316251	8.04016	0.0649046	0.0484503	0.0230538	0.0484503	1	Fam162a	70186	0.00552836
ENSMUSG00000003970	-0.0745174	1	1	0.349826	0.0205381	3.98978e-05	10.1747	0.0553526	0.0205381	0.0305325	0.0305325	1	Rpl8	26961	0.0210752
ENSMUSG00000003992	0.51475	0.47309	1	0.50009	0.0244985	0.00491855	5.65443	0.039416	0.0244985	0.0306702	0.0306702	1	Ssbp2	66970	0.0614291
ENSMUSG00000004018	1.07676	0.299424	1	0.388847	0.0129421	0.00993131	5.83003	0.0276288	0.0129421	0.0290987	0.0290987	1	Fancl	67030	0.0922962
ENSMUSG00000004032	-0.047224	1	1	0.400359	0.0226554	0.000895096	6.73644	0.0354256	0.0226554	0.0238259	0.0238259	1	Gstm5	14866	-0.000533208
ENSMUSG00000004035	0.5064	0.476702	1	0.720218	0.0420213	0.00034452	8.09611	0.101011	0.0420213	0.0231671	0.0420213	1	Gstm7	68312	0.0713137
ENSMUSG00000004038	3.01141	0.0826802	1	2.78684	0.163728	0.00020306	8.46058	0.237975	0.163728	0.0240561	0.163728	1	Gstm3	14864	0.288058
ENSMUSG00000004040	1.69564	0.19286	1	0.481732	0.0279565	0.000380605	6.69173	0.0609211	0.0279565	0.0239885	0.0279565	1	Stat3	20848	0.0936333
ENSMUSG00000004043	1.20382	0.27256	1	1.42317	0.0807421	0.00297368	6.93529	0.174106	0.0807421	0.0232337	0.0807421	1	Stat5a	20850	-0.139497
ENSMUSG00000004044	-0.201239	1	1	0.727384	0.0412381	0.0015492	6.11843	0.0932891	0.0412381	0.026961	0.0412381	1	Ptrf	19285	0.00904608
ENSMUSG00000004054	0.318446	0.572543	1	0.258746	0.0149187	0.000301658	8.06353	0.0168965	0.0149187	0.0231001	0.0231001	1	Map3k11	26403	-0.0403629
ENSMUSG00000004056	-0.0367695	1	1	0.0567686	0.00321066	0.000128674	7.90392	0.00550014	0.00321066	0.0228143	0.0228143	1	Akt2	11652	-0.00244103
ENSMUSG00000004069	0.46931	0.493305	1	0.148663	0.00861676	0.000128151	8.60709	0.0109382	0.00861676	0.0244616	0.0244616	1	Dnaja3	83945	-0.0529219
ENSMUSG00000004070	0.303938	0.581424	1	0.219289	0.0124465	0.000452815	7.85641	0.0249096	0.0124465	0.0227443	0.0227443	1	Hmox2	15369	0.0387757
ENSMUSG00000004071	0.406963	0.523515	1	0.377051	0.021833	0.000346478	8.38801	0.0233028	0.021833	0.0238642	0.0238642	1	Cdip1	66626	0.0458018
ENSMUSG00000004085	0.683471	0.408394	1	0.667401	0.0364946	0.00276433	5.51148	0.0418689	0.0364946	0.0321522	0.0364946	1	Map3k20	65964	0.0764703
ENSMUSG00000004096	-0.0474811	1	1	0.139227	0.0079204	0.000269422	8.13779	0.0283419	0.0079204	0.0232565	0.0232565	1	Cwc15	66070	0.00458668
ENSMUSG00000004098	4.46099	0.0346774	1	4.10754	0.237205	0.00441452	5.38876	0.321648	0.237205	0.0335917	0.237205	1	Col5a3	53867	0.413746
ENSMUSG00000004099	0.270233	0.603176	1	0.416882	0.0228788	0.00164364	6.4517	0.0299107	0.0228788	0.0250408	0.0250408	1	Dnmt1	13433	0.0375504
ENSMUSG00000004100	1.08703	0.297129	1	0.881423	0.0477033	0.00414508	5.62409	0.0512175	0.0477033	0.0309663	0.0477033	1	Ppan	235036	-0.10531
ENSMUSG00000004105	1.3166	0.251204	1	0.565233	0.0325628	0.000686239	7.24751	0.0407935	0.0325628	0.02266	0.0325628	1	Angptl2	26360	-0.0912183
ENSMUSG00000004127	0.179748	0.67159	1	0.357049	0.00749718	0.0135057	5.82564	0.0219973	0.00749718	0.0291352	0.0291352	1	Trmt10a	108943	-0.0406888
ENSMUSG00000004151	0.491029	0.483468	1	1.21029	0.0114687	0.0597248	3.29027	0.0694817	0.0114687	0.0745877	0.0745877	1	Etv1	14009	0.119032
ENSMUSG00000004187	-0.210341	1	1	1.33112	0.0727411	0.00556014	5.11208	0.144941	0.0727411	0.0373239	0.0727411	1	Kifc2	16581	0.00535136
ENSMUSG00000004207	-0.0179574	1	1	0.393124	0.0230971	2.77704e-05	10.5038	0.0686297	0.0230971	0.0322801	0.0322801	1	Psap	19156	-0.0294344
ENSMUSG00000004221	-0.0470388	1	1	0.458792	0.0253002	0.00168758	7.39424	0.0318526	0.0253002	0.022531	0.0253002	1	Ikbkg	16151	0.0274947
ENSMUSG00000004233	0.603034	0.437423	1	0.401489	0.0172457	0.00637124	5.26769	0.029024	0.0172457	0.0351489	0.0351489	1	Wars2	70560	0.073471
ENSMUSG00000004263	0.754805	0.384959	1	0.370374	0.018156	0.0036307	5.1946	0.021546	0.018156	0.0361481	0.0361481	1	Atn1	13498	0.0804108
ENSMUSG00000004264	-0.0234197	1	1	0.375187	0.022002	6.78315e-05	8.67809	0.0298288	0.022002	0.0246671	0.0246671	1	Phb2	12034	-0.00794087
ENSMUSG00000004266	0.114481	0.7351	1	0.555119	0.0319382	0.000715837	5.328	0.0487968	0.0319382	0.0343572	0.0343572	1	Ptpn6	15170	-0.0306781
ENSMUSG00000004268	0.0439872	0.833877	1	0.264042	0.0152947	0.000237201	8.26457	0.0272117	0.0152947	0.0235514	0.0235514	1	Emg1	14791	-0.0201079
ENSMUSG00000004270	1.9259	0.165208	1	0.885281	0.0517834	0.000291915	7.45926	0.0542331	0.0517834	0.0225024	0.0517834	1	Lpcat3	14792	0.133992
ENSMUSG00000004285	-0.174563	1	1	0.42944	0.0249882	0.000272959	8.20947	0.0413503	0.0249882	0.0234193	0.0249882	1	Atp6v1f	66144	-0.0127566
ENSMUSG00000004317	-0.13796	1	1	0.913644	0.0338752	0.0198686	5.27717	0.0674638	0.0338752	0.0350224	0.0350224	1	Clcn5	12728	0.00822308
ENSMUSG00000004319	0.784549	0.375754	1	0.271422	0.0154981	0.000467899	7.79146	0.0149881	0.0154981	0.0226611	0.0226611	1	Clcn3	12725	-0.0607519
ENSMUSG00000004341	0.0042826	0.947822	1	1.61919	0.0855172	0.00972933	4.33388	0.14851	0.0855172	0.0511963	0.0855172	1	Gpx6	75512	0.0590851
ENSMUSG00000004347	0.776034	0.378357	1	1.04402	0.00344219	0.0579709	2.91835	0.085661	0.00344219	0.0825315	0.0825315	1	Pde1c	18575	0.154325
ENSMUSG00000004356	1.50413	0.220038	1	0.190251	0.0100981	0.0010931	6.80641	0.0236725	0.0100981	0.0235937	0.0235937	1	Utp20	70683	-0.0855862
ENSMUSG00000004359	-0.210986	1	1	1.47127	0.0787288	0.00781623	4.83612	0.141536	0.0787288	0.0415483	0.0787288	1	Spic	20728	-0.00470834
ENSMUSG00000004364	0.043878	0.834081	1	0.09737	0.00434265	0.00138499	6.86914	0.0131039	0.00434265	0.0234088	0.0234088	1	Cul3	26554	0.0100447
ENSMUSG00000004383	0.431099	0.51145	1	0.857795	0.0483777	0.00208085	6.10766	0.0471452	0.0483777	0.0270322	0.0483777	1	Large1	16795	0.0737076
ENSMUSG00000004393	0.471772	0.492173	1	0.347259	0.0198024	0.000624614	6.30228	0.0234354	0.0198024	0.0258379	0.0258379	1	Ddx56	52513	-0.0495591
ENSMUSG00000004394	0.313697	0.57542	1	0.144378	0.00814731	0.000345533	7.25577	0.0137083	0.00814731	0.0226504	0.0226504	1	Tmed4	103694	-0.0372952
ENSMUSG00000004446	0.0872694	0.767678	1	0.493035	0.0279242	0.00107787	5.25844	0.0465925	0.0279242	0.0352731	0.0352731	1	Bid	12122	-0.0295302
ENSMUSG00000004451	0.870089	0.350931	1	0.301888	0.0170987	0.0006594	7.10184	0.025703	0.0170987	0.0228764	0.0228764	1	Ralb	64143	-0.0636435
ENSMUSG00000004455	0.69153	0.405645	1	0.531656	0.0307539	0.000519968	7.86725	0.0608055	0.0307539	0.0227596	0.0307539	1	Ppp1cc	19047	0.0685513
ENSMUSG00000004460	8.21452	0.00415566	1	0.91666	0.0536914	0.000229757	8.45813	0.0739286	0.0536914	0.0240495	0.0536914	1	Dnajb11	67838	-0.251071
ENSMUSG00000004462	3.40093	0.0651598	1	0.28315	0.0161597	0.000496142	7.43855	0.0239299	0.0161597	0.0225094	0.0225094	1	Tbccd1	70573	-0.125052
ENSMUSG00000004473	-0.0619449	1	1	1.0393	0.0553688	0.0057666	5.22557	0.0644492	0.0553688	0.0357197	0.0553688	1	Clec11a	20256	-0.0394813
ENSMUSG00000004500	7.8115	0.00519147	1	1.14437	0.0651477	0.00216811	6.07138	0.0867668	0.0651477	0.0272764	0.0651477	1	Zfp324	243834	-0.275026
ENSMUSG00000004508	0.807907	0.36874	1	0.571615	0.029578	0.00404643	5.45959	0.0328427	0.029578	0.0327429	0.0327429	1	Gab2	14389	0.0779386
ENSMUSG00000004530	0.226469	0.634154	1	0.163476	0.00882226	0.000793968	5.79731	0.0171923	0.00882226	0.0293745	0.0293745	1	Coro1c	23790	0.0392177
ENSMUSG00000004535	0.0307497	0.8608	1	0.121454	0.0069879	0.00015645	7.64982	0.00887507	0.0069879	0.022535	0.022535	1	Tax1bp1	52440	-0.0136858
ENSMUSG00000004552	2.97815	0.0843959	1	1.15013	0.0207702	0.0468844	2.98136	0.110845	0.0207702	0.0812103	0.0812103	1	Ctse	13034	-0.279672
ENSMUSG00000004558	-0.293913	1	1	0.269131	0.0158219	9.28588e-06	11.7074	0.0279446	0.0158219	0.0404888	0.0404888	1	Ndrg2	29811	-0.020316
ENSMUSG00000004561	2.1358	0.143896	1	0.531669	0.0294183	0.00185642	5.72153	0.0325686	0.0294183	0.0300427	0.0300427	1	Mettl17	52535	-0.117073
ENSMUSG00000004562	0.0233838	0.878463	1	0.404608	0.0152986	0.00850186	5.09405	0.0274877	0.0152986	0.0375869	0.0375869	1	Arhgef40	268739	0.0271249
ENSMUSG00000004565	-0.120175	1	1	1.19648	0.0618365	0.00854459	4.85448	0.0922711	0.0618365	0.0412504	0.0618365	1	Pnpla6	50767	-0.0331966
ENSMUSG00000004567	0.381854	0.536613	1	0.248682	0.0134532	0.0011752	6.10694	0.0310481	0.0134532	0.0270369	0.0270369	1	Mcoln1	94178	0.0462876
ENSMUSG00000004568	0.0840495	0.771883	1	0.296204	0.016147	0.00127674	6.66282	0.0422483	0.016147	0.0240994	0.0240994	1	Arhgef18	102098	-0.0190696
ENSMUSG00000004591	1.0909	0.296273	1	0.429406	0.0243932	0.000865999	7.39867	0.0307019	0.0243932	0.0225284	0.0243932	1	Pkn2	109333	0.0736095
ENSMUSG00000004609	0.0722022	0.788157	1	2.45846	0.0982676	0.0463479	3.8935	0.153559	0.0982676	0.0611684	0.0982676	1	Cd33	12489	0.0833639
ENSMUSG00000004610	0.982247	0.321645	1	0.502179	0.0294907	4.92291e-05	9.75413	0.0408767	0.0294907	0.0285607	0.0294907	1	Etfb	110826	-0.0763154
ENSMUSG00000004612	0.817262	0.365982	1	1.86971	0.0976018	0.0123814	4.12391	0.150128	0.0976018	0.0558713	0.0976018	1	Nkg7	72310	-0.13699
ENSMUSG00000004626	-0.191024	1	1	0.470242	0.0259622	0.00169914	6.43808	0.0258711	0.0259622	0.0251091	0.0259622	1	Stxbp2	20911	0.010045
ENSMUSG00000004631	1.08047	0.298593	1	1.12096	0.0625952	0.00334358	5.87891	0.0843152	0.0625952	0.0287	0.0625952	1	Sgce	20392	0.118469
ENSMUSG00000004633	0.0986359	0.753473	1	0.196867	0.0108187	0.000761693	6.81171	0.0490178	0.0108187	0.0235773	0.0235773	1	Chn2	69993	0.0197982
ENSMUSG00000004637	0.37948	0.537881	1	0.160522	0.007029	0.00241344	6.16029	0.0234429	0.007029	0.0266905	0.0266905	1	Wwox	80707	0.0465708
ENSMUSG00000004642	0.0231298	0.87912	1	0.312844	0.0165547	0.00184784	6.37074	0.0180948	0.0165547	0.0254599	0.0254599	1	Slbp	20492	-0.00849974
ENSMUSG00000004655	-0.168339	1	1	1.33542	0.0784813	7.30726e-05	9.39663	0.0716748	0.0784813	0.0270947	0.0784813	1	Aqp1	11826	0.0242689
ENSMUSG00000004661	-0.000378988	1	1	0.921742	0.0367875	0.0174326	4.74128	0.0533916	0.0367875	0.043155	0.043155	1	Arid3b	56380	0.0161001
ENSMUSG00000004665	0.0354847	0.850584	1	0.367099	0.0176954	0.00389863	6.17987	0.0286487	0.0176954	0.026567	0.026567	1	Cnn2	12798	-0.0138002
ENSMUSG00000004667	-0.20076	1	1	0.582107	0.0338092	0.000432339	7.53705	0.0408716	0.0338092	0.0224951	0.0338092	1	Polr2e	66420	0.00826294
ENSMUSG00000004677	0.124835	0.723848	1	0.14147	0.00773746	0.000584305	7.42129	0.0167033	0.00773746	0.0225168	0.0225168	1	Myo9b	17925	0.0236668
ENSMUSG00000004698	0.00195504	0.964732	1	1.81461	0.0886756	0.0180663	4.09205	0.223469	0.0886756	0.0565988	0.0886756	1	Hdac9	79221	0.0622142
ENSMUSG00000004707	-0.208359	1	1	0.909272	0.0481252	0.00536137	5.28787	0.0480887	0.0481252	0.0348806	0.0481252	1	Ly9	17085	-0.00612998
ENSMUSG00000004709	1.0811	0.298453	1	1.92266	0.0242231	0.0888744	2.60216	0.121995	0.0242231	0.0889708	0.0889708	1	Cd244	18106	-0.202132
ENSMUSG00000004730	-0.0277422	1	1	1.84878	0.108274	0.000477233	7.74158	0.100463	0.108274	0.0226077	0.108274	1	Adgre1	13733	0.0583086
ENSMUSG00000004748	1.05274	0.304878	1	0.469655	0.0271926	0.000434127	7.38139	0.0292739	0.0271926	0.0225387	0.0271926	1	Mtfp1	67900	-0.0758825
ENSMUSG00000004768	1.21138	0.271058	1	0.489607	0.0251509	0.00364954	6.22352	0.0646989	0.0251509	0.0262987	0.0262987	1	Rab23	19335	-0.0850592
ENSMUSG00000004771	0.0553243	0.814045	1	0.222989	0.0123472	0.000769833	7.81583	0.0400465	0.0123472	0.0226906	0.0226906	1	Rab11a	53869	0.0183968
ENSMUSG00000004788	0.618055	0.431771	1	0.314806	0.0136677	0.00485032	6.58964	0.0232787	0.0136677	0.0244	0.0244	1	Eif2b2	217715	-0.0595185
ENSMUSG00000004789	0.0528042	0.818254	1	0.236037	0.013795	8.95342e-05	9.36533	0.0217529	0.013795	0.026975	0.026975	1	Dlst	78920	-0.0320078
ENSMUSG00000004798	-0.180067	1	1	0.660276	0.0384918	0.00034794	8.11156	0.0735982	0.0384918	0.0231997	0.0384918	1	Ulk2	29869	0.0146262
ENSMUSG00000004814	0.840855	0.359152	1	1.39904	0.0732462	0.00905018	5.40184	0.088178	0.0732462	0.0334314	0.0732462	1	Ccl24	56221	-0.119814
ENSMUSG00000004815	-0.14844	1	1	0.902761	0.0470358	0.00606777	6.71102	0.136491	0.0470358	0.0239171	0.0470358	1	Dgkq	110524	0.0240274
ENSMUSG00000004837	0.0452368	0.831569	1	0.284257	0.0139677	0.00275335	5.46436	0.0242034	0.0139677	0.0326874	0.0326874	1	Grap	71520	0.0247636
ENSMUSG00000004843	0.08802	0.76671	1	0.2411	0.0137835	0.000398866	7.77273	0.0149273	0.0137835	0.02264	0.02264	1	Chmp2b	68942	0.0215937
ENSMUSG00000004846	0.19005	0.662875	1	0.578297	0.0302072	0.00381024	6.95013	0.0513058	0.0302072	0.023197	0.0302072	1	Plod3	26433	-0.0480065
ENSMUSG00000004849	2.57323	0.108686	1	0.629239	0.0356129	0.00140122	7.01514	0.0368896	0.0356129	0.0230475	0.0356129	1	Ap1s1	11769	-0.127917
ENSMUSG00000004864	0.452386	0.501204	1	2.19468	0.0568819	0.0722169	2.38475	0.155062	0.0568819	0.0931822	0.0931822	1	Mapk13	26415	-0.131091
ENSMUSG00000004865	-0.182369	1	1	0.612586	0.0323673	0.00366719	5.77776	0.036812	0.0323673	0.029543	0.0323673	1	Srpk1	20815	-0.0135791
ENSMUSG00000004880	-0.0918661	1	1	0.19068	0.00910338	0.00211308	4.6956	0.0113108	0.00910338	0.0439683	0.0439683	1	Lbr	98386	0.0032599
ENSMUSG00000004891	0.743402	0.388573	1	1.47665	0.0837992	0.00306252	5.91042	0.0890344	0.0837992	0.0284513	0.0837992	1	Nes	18008	-0.117402
ENSMUSG00000004895	0.0118612	0.913274	1	0.171895	0.00939015	0.000721315	7.24585	0.0132042	0.00939015	0.022662	0.022662	1	Prcc	94315	-0.00264192
ENSMUSG00000004896	0.456177	0.499416	1	0.565458	0.0241095	0.00915268	5.48138	0.0776316	0.0241095	0.0324916	0.0324916	1	Rrnad1	229503	-0.062938
ENSMUSG00000004897	0.0364031	0.848685	1	0.260785	0.0152264	0.000113883	8.13937	0.0257819	0.0152264	0.0232599	0.0232599	1	Hdgf	15191	-0.0180428
ENSMUSG00000004929	2.61156	0.106088	1	0.57052	0.0317205	0.00183954	5.31291	0.0466044	0.0317205	0.0345523	0.0345523	1	Thop1	50492	-0.138697
ENSMUSG00000004931	0.945917	0.330761	1	0.194562	0.0110922	0.000352692	7.93205	0.0124294	0.0110922	0.0228592	0.0228592	1	Apba3	57267	-0.067286
ENSMUSG00000004934	0.00417751	0.948466	1	0.42836	0.0213993	0.00379834	5.51962	0.0271309	0.0213993	0.0320619	0.0320619	1	Pias4	59004	0.0143217
ENSMUSG00000004936	0.0295997	0.863402	1	0.0646852	0.00327367	0.000531345	6.68326	0.0039425	0.00327367	0.0240206	0.0240206	1	Map2k1	26395	0.00389426
ENSMUSG00000004937	-0.0872582	1	1	0.0941745	0.00534429	0.000195392	8.41302	0.0153512	0.00534429	0.0239296	0.0239296	1	Sgta	52551	0.00340556
ENSMUSG00000004945	0.196789	0.657325	1	0.417979	0.024297	0.000290018	7.83816	0.0307753	0.024297	0.0227194	0.024297	1	Tmem242	70544	-0.0411501
ENSMUSG00000004947	0.382875	0.536069	1	0.257185	0.009659	0.00546955	5.68284	0.0203572	0.009659	0.0304003	0.0304003	1	Dtx2	74198	0.054389
ENSMUSG00000004951	2.25286	0.133368	1	5.89257	0.345575	0.00104661	7.13335	0.479244	0.345575	0.022822	0.345575	1	Hspb1	15507	-0.369696
ENSMUSG00000004952	0.068634	0.793336	1	1.35966	0.0679301	0.0120501	5.02311	0.0936853	0.0679301	0.0386408	0.0679301	1	Rasa4	54153	0.0616087
ENSMUSG00000004980	-0.198138	1	1	0.160866	0.00941596	4.67447e-05	9.84263	0.0154909	0.00941596	0.0289526	0.0289526	1	Hnrnpa2b1	53379	-0.0100245
ENSMUSG00000004994	1.34028	0.246985	1	1.08828	0.0420592	0.0219574	4.79811	0.0850043	0.0420592	0.0421785	0.0421785	1	Ccdc130	67736	-0.13204
ENSMUSG00000004996	0.130327	0.718093	1	0.469348	0.0250553	0.00255337	6.43013	0.0279947	0.0250553	0.0251494	0.0251494	1	Mri1	67873	0.0393414
ENSMUSG00000005034	-0.0502599	1	1	0.0989738	0.00555632	0.000265661	8.06779	0.0102984	0.00555632	0.0231087	0.0231087	1	Prkacb	18749	0.00150803
ENSMUSG00000005043	5.49688	0.0190504	1	0.914349	0.0505282	0.00325704	5.82951	0.0701905	0.0505282	0.029103	0.0505282	1	Sgsh	27029	-0.213104
ENSMUSG00000005054	0.0124456	0.911172	1	0.304318	0.0175222	0.000378835	7.75759	0.0306987	0.0175222	0.0226238	0.0226238	1	Cstb	13014	0.00986748
ENSMUSG00000005057	-0.136665	1	1	0.813187	0.0348912	0.0129434	5.20727	0.0625735	0.0348912	0.035972	0.035972	1	Sh2b2	23921	-0.00610472
ENSMUSG00000005069	-0.103207	1	1	0.151664	0.00878592	0.000135466	9.04985	0.0301029	0.00878592	0.0258412	0.0258412	1	Pex5	19305	0.0137265
ENSMUSG00000005078	0.0618162	0.803648	1	0.202859	0.0108661	0.0010668	6.13205	0.01106	0.0108661	0.026872	0.026872	1	Jkamp	104771	-0.017936
ENSMUSG00000005087	0.402305	0.525902	1	1.61071	0.0931515	0.00159616	5.8559	0.0896125	0.0931515	0.0288857	0.0931515	1	Cd44	12505	0.0987519
ENSMUSG00000005089	-0.178312	1	1	1.1334	0.0662847	0.000385957	6.85662	0.0995528	0.0662847	0.0234441	0.0662847	1	Slc1a2	20511	-0.0196742
ENSMUSG00000005102	0.282324	0.595182	1	0.131138	0.00597468	0.0017393	6.5684	0.011558	0.00597468	0.0244924	0.0244924	1	Eif2ak4	27103	0.0369892
ENSMUSG00000005103	0.102144	0.749272	1	0.279871	0.0160576	0.000405335	6.38206	0.0260848	0.0160576	0.0253994	0.0253994	1	Wdr1	22388	-0.0216278
ENSMUSG00000005107	1.61603	0.203646	1	0.411892	0.0232559	0.000973078	7.81514	0.0224133	0.0232559	0.0226897	0.0232559	1	Slc2a9	117591	0.0858247
ENSMUSG00000005124	0.333422	0.563651	1	1.84581	0.0967414	0.0118356	3.57741	0.187725	0.0967414	0.0682736	0.0967414	1	Wisp1	22402	0.0997009
ENSMUSG00000005125	3.32594	0.0681952	1	1.23068	0.0717283	0.000664571	5.43919	0.163288	0.0717283	0.0329824	0.0717283	1	Ndrg1	17988	0.19978
ENSMUSG00000005142	1.49839	0.220919	1	0.248089	0.0144393	0.000154175	8.75059	0.0299246	0.0144393	0.0248829	0.0248829	1	Man2b1	17159	0.089234
ENSMUSG00000005150	1.33106	0.248617	1	0.460197	0.0260884	0.000981977	6.53633	0.027444	0.0260884	0.0246364	0.0260884	1	Wdr83	67836	-0.0826812
ENSMUSG00000005161	0.35249	0.552707	1	0.568275	0.0330367	0.000391246	8.84255	0.0656902	0.0330367	0.0251657	0.0330367	1	Prdx2	21672	-0.0562648
ENSMUSG00000005198	0.0469185	0.828515	1	0.248231	0.0141484	0.000453354	7.00445	0.0165528	0.0141484	0.0230709	0.0230709	1	Polr2a	20020	0.0126029
ENSMUSG00000005204	0.74164	0.389136	1	0.438104	0.0246432	0.00112764	6.29273	0.038348	0.0246432	0.0258922	0.0258922	1	Senp3	80886	-0.0631133
ENSMUSG00000005220	0.0714094	0.789296	1	7.33239	0.388412	0.0429047	3.59708	0.514758	0.388412	0.0678375	0.388412	1	Corin	53419	0.14377
ENSMUSG00000005225	0.0225905	0.880527	1	0.397931	0.0225049	0.000902788	7.83343	0.034537	0.0225049	0.0227131	0.0227131	1	Plekha8	231999	-0.028685
ENSMUSG00000005233	0.262764	0.608228	1	2.63062	0.147848	0.00689392	5.30273	0.403618	0.147848	0.0346851	0.147848	1	Spc25	66442	0.111152
ENSMUSG00000005251	0.267018	0.605339	1	0.391158	0.0208682	0.00214109	6.16446	0.0546534	0.0208682	0.026664	0.026664	1	Ripk4	72388	-0.0389808
ENSMUSG00000005262	0.337949	0.561016	1	0.125479	0.00553765	0.00184349	6.6283	0.0126573	0.00553765	0.0242377	0.0242377	1	Ufd1	22230	-0.0405804
ENSMUSG00000005267	0.0521012	0.819447	1	0.712827	0.00742822	0.0345028	3.38269	0.0798497	0.00742822	0.0725684	0.0725684	1	Zfp287	170740	0.0458979
ENSMUSG00000005268	-0.168949	1	1	1.11168	0.0652973	9.57442e-05	9.40751	0.0797188	0.0652973	0.0271367	0.0652973	1	Prlr	19116	-0.0219896
ENSMUSG00000005299	0.0623599	0.802804	1	0.64212	0.0360372	0.00173456	7.64047	0.0442863	0.0360372	0.0225296	0.0360372	1	Letm1	56384	-0.0418666
ENSMUSG00000005312	-0.0649406	1	1	0.170406	0.00988141	0.000142448	8.96086	0.0504101	0.00988141	0.0255447	0.0255447	1	Ubqln1	56085	-0.0174322
ENSMUSG00000005320	-0.140613	1	1	0.775309	0.0450773	0.000529071	5.85629	0.130621	0.0450773	0.0288825	0.0450773	1	Fgfr4	14186	0.0235858
ENSMUSG00000005338	0.0104983	0.91839	1	0.360364	0.0169377	0.00426015	6.24216	0.0250751	0.0169377	0.026187	0.026187	1	Cadm3	94332	-0.00510663
ENSMUSG00000005354	0.644881	0.421949	1	0.718652	0.0422167	5.69802e-05	8.93701	0.045132	0.0422167	0.0254669	0.0422167	1	Txn2	56551	-0.0776617
ENSMUSG00000005360	2.99937	0.0832968	1	4.38424	0.183915	0.0739817	2.1189	0.256009	0.183915	0.0980497	0.183915	1	Slc1a3	20512	-0.360681
ENSMUSG00000005362	2.22585	0.135718	1	0.378323	0.0217992	0.000455117	7.7408	0.0333371	0.0217992	0.0226069	0.0226069	1	Crbn	58799	0.101481
ENSMUSG00000005364	-0.121661	1	1	1.57022	-0.0338692	0.126235	2.06717	0.145955	0	0.0989574	0.0989574	1	Il5ra	16192	-0.0134434
ENSMUSG00000005370	0.0895295	0.764776	1	0.340347	0.0187829	0.00123753	6.60306	0.0184589	0.0187829	0.0243428	0.0243428	1	Msh6	17688	0.020188
ENSMUSG00000005371	0.0141079	0.905452	1	0.150148	0.00719436	0.0016379	7.15938	0.010266	0.00719436	0.0227803	0.0227803	1	Fbxo11	225055	-0.00038363
ENSMUSG00000005373	1.35141	0.245032	1	1.50747	0.087907	0.000767591	8.50623	0.127989	0.087907	0.0241799	0.087907	1	Mlxipl	58805	0.150589
ENSMUSG00000005374	1.42621	0.232384	1	0.368544	0.01891	0.00276907	5.60503	0.0256722	0.01891	0.0311575	0.0311575	1	Tbl2	27368	-0.0993569
ENSMUSG00000005378	2.4022	0.121165	1	0.412936	0.0230516	0.00123876	6.7885	0.0453021	0.0230516	0.0236506	0.0236506	1	Wbscr22	66138	-0.109156
ENSMUSG00000005397	-0.142147	1	1	0.730256	0.0422444	0.000711866	7.27594	0.0552927	0.0422444	0.022628	0.0422444	1	Nid1	18073	0.0226451
ENSMUSG00000005410	-0.180754	1	1	2.19139	0.123564	0.00534136	5.3089	0.164888	0.123564	0.0346045	0.123564	1	Mcm5	17218	-0.0263623
ENSMUSG00000005413	0.557218	0.455383	1	0.986261	0.0575477	0.000467715	7.22214	0.0638075	0.0575477	0.0226913	0.0575477	1	Hmox1	15368	0.0862968
ENSMUSG00000005417	0.113653	0.736023	1	0.092628	0.00517016	0.000278547	8.54048	0.00988439	0.00517016	0.0242742	0.0242742	1	Mprip	26936	0.0327954
ENSMUSG00000005442	0.385827	0.534501	1	0.563471	0.02965	0.00349538	5.16544	0.0465544	0.02965	0.0365582	0.0365582	1	Cic	71722	-0.0579438
ENSMUSG00000005447	1.23292	0.266839	1	0.843855	0.0445561	0.00508245	5.19165	0.0790421	0.0445561	0.0361894	0.0445561	1	Pafah1b3	18476	0.108475
ENSMUSG00000005465	0.0445511	0.832832	1	0.529292	0.0229778	0.008157	4.67898	0.0307259	0.0229778	0.0442705	0.0442705	1	Il27ra	50931	-0.0317301
ENSMUSG00000005469	0.377337	0.539032	1	0.211759	0.0121785	0.000277905	8.31452	0.0493306	0.0121785	0.0236757	0.0236757	1	Prkaca	18747	-0.0455989
ENSMUSG00000005470	-0.211694	1	1	3.44858	0.148409	0.0544491	2.96248	0.219263	0.148409	0.0816074	0.148409	1	Asf1b	66929	0.00524779
ENSMUSG00000005481	3.60829	0.0574924	1	0.389305	0.0218182	0.00108212	6.84874	0.0267772	0.0218182	0.0234667	0.0234667	1	Ddx39	68278	-0.132889
ENSMUSG00000005483	0.993679	0.318845	1	0.899024	0.0524465	0.000437239	7.66977	0.0587826	0.0524465	0.0225479	0.0524465	1	Dnajb1	81489	-0.102583
ENSMUSG00000005493	-0.139791	1	1	1.80039	0.0747071	0.0311979	3.57855	0.116712	0.0747071	0.0682483	0.0747071	1	Msh4	55993	-0.0361461
ENSMUSG00000005501	0.857214	0.354519	1	0.58622	0.0338126	0.000670958	6.85569	0.0670006	0.0338126	0.0234468	0.0338126	1	Usp40	227334	-0.0781414
ENSMUSG00000005505	0.360272	0.548355	1	0.570498	0.0329835	0.000575247	7.34447	0.0462316	0.0329835	0.0225648	0.0329835	1	Kbtbd4	67136	-0.0567562
ENSMUSG00000005506	-0.0949603	1	1	0.0971672	0.00531183	0.000403885	8.51813	0.00771739	0.00531183	0.0242125	0.0242125	1	Celf1	13046	0.00496931
ENSMUSG00000005510	0.0563974	0.812283	1	0.491222	0.0287964	9.90228e-05	8.72424	0.0431757	0.0287964	0.0248037	0.0287964	1	Ndufs3	68349	-0.0362216
ENSMUSG00000005514	0.0157078	0.900262	1	0.251704	0.014747	5.91065e-05	8.79859	0.123329	0.014747	0.0250293	0.0250293	1	Por	18984	0.0222226
ENSMUSG00000005533	0.0113963	0.914984	1	0.946081	0.0390789	0.016573	3.22866	0.0548836	0.0390789	0.0759253	0.0759253	1	Igf1r	16001	0.0336196
ENSMUSG00000005534	1.0198	0.312566	1	0.952343	0.0553131	0.000707034	7.31933	0.0514464	0.0553131	0.0225857	0.0553131	1	Insr	16337	0.106684
ENSMUSG00000005540	0.31539	0.574392	1	1.0114	0.043301	0.0161934	3.2694	0.0843048	0.043301	0.0750417	0.0750417	1	Fcer2a	14128	-0.0810509
ENSMUSG00000005547	1.17874	0.277612	1	2.10948	0.124066	2.11791e-05	9.93912	0.352657	0.124066	0.0293937	0.124066	1	Cyp2a5	13087	-0.168376
ENSMUSG00000005553	0.186126	0.666161	1	5.62959	0.176868	0.154284	3.99255	0.471525	0.176868	0.0588861	0.176868	1	Atp4a	11944	0.149058
ENSMUSG00000005566	-0.211751	1	1	0.707436	0.0405664	0.00104747	6.81222	0.0528058	0.0405664	0.0235757	0.0405664	1	Trim28	21849	0.0022908
ENSMUSG00000005575	-0.016947	1	1	0.521076	0.0298908	0.000760719	7.31755	0.0423627	0.0298908	0.0225873	0.0298908	1	Ube2m	22192	-0.031843
ENSMUSG00000005580	0.441737	0.506285	1	1.98602	0.115826	0.000999002	6.85687	0.113057	0.115826	0.0234434	0.115826	1	Adcy9	11515	0.113062
ENSMUSG00000005583	0.493202	0.482502	1	1.8794	0.0921988	0.018354	4.16636	0.125969	0.0921988	0.0549079	0.0921988	1	Mef2c	17260	0.114156
ENSMUSG00000005609	0.0110225	0.916385	1	0.167059	0.0087983	0.00102868	4.99881	0.0194989	0.0087983	0.0390083	0.0390083	1	Ctr9	22083	-0.0299719
ENSMUSG00000005610	0.0222039	0.881546	1	0.274671	0.0161188	3.83476e-05	8.33369	0.021929	0.0161188	0.0237243	0.0237243	1	Eif4g2	13690	0.0176301
ENSMUSG00000005611	0.246539	0.619523	1	0.816444	0.0161933	0.0318328	3.15132	0.0584401	0.0161933	0.0775937	0.0775937	1	Mrvi1	17540	-0.082149
ENSMUSG00000005615	0.09163	0.762115	1	0.164918	0.00924468	0.000456387	7.92847	0.0089553	0.00924468	0.0228533	0.0228533	1	Pcyt1a	13026	0.0238069
ENSMUSG00000005621	-0.0462284	1	1	0.55107	0.024884	0.00753186	4.94686	0.0337874	0.024884	0.0398034	0.0398034	1	Zfp592	233410	-0.0025569
ENSMUSG00000005625	0.190484	0.662514	1	0.326603	0.01902	0.000191957	8.68841	0.05053	0.01902	0.0246974	0.0246974	1	Psmd4	19185	-0.0348243
ENSMUSG00000005656	0.0468317	0.828671	1	0.096766	0.0050953	0.000596813	7.39136	0.00712559	0.0050953	0.0225326	0.0225326	1	Snx6	72183	-0.0137937
ENSMUSG00000005667	0.0146353	0.90371	1	1.22492	0.0267108	0.0453434	3.42854	0.0930226	0.0267108	0.0715615	0.0715615	1	Mthfd2	17768	0.0316456
ENSMUSG00000005672	0.224325	0.635764	1	1.43237	0.065952	0.0183052	4.6659	0.17779	0.065952	0.0445105	0.065952	1	Kit	16590	0.0786704
ENSMUSG00000005674	-0.157072	1	1	1.74611	0.0987139	0.00399872	6.68149	0.0966618	0.0987139	0.0240273	0.0987139	1	Tomm40l	641376	0.0310864
ENSMUSG00000005677	0.702223	0.402038	1	1.02204	0.0599985	0.000121584	8.90243	0.0851407	0.0599985	0.0253554	0.0599985	1	Nr1i3	12355	0.095594
ENSMUSG00000005681	-0.0560782	1	1	1.00367	0.0590376	1.85679e-06	13.0833	0.106076	0.0590376	0.0544445	0.0590376	1	Apoa2	11807	-0.0395444
ENSMUSG00000005682	0.573743	0.448775	1	0.270339	0.0148745	0.00102778	6.92851	0.0302819	0.0148745	0.0232507	0.0232507	1	Pan2	103135	0.0521514
ENSMUSG00000005683	-0.114389	1	1	0.45263	0.0265029	0.000122418	9.09246	0.059261	0.0265029	0.0259867	0.0265029	1	Cs	12974	-0.0210465
ENSMUSG00000005686	-0.0103632	1	1	1.76821	0.0685469	0.0354655	2.81919	0.112443	0.0685469	0.0845868	0.0845868	1	Ampd3	11717	-0.0259612
ENSMUSG00000005687	0.0202483	0.886846	1	0.162134	0.00844941	0.00108788	7.54791	0.0154455	0.00844941	0.0224964	0.0224964	1	Bcas2	68183	0.0104607
ENSMUSG00000005698	-0.00248367	1	1	0.118363	0.00554012	0.00142239	5.96565	0.0111891	0.00554012	0.0280307	0.0280307	1	Ctcf	13018	0.00743167
ENSMUSG00000005699	0.0918468	0.761842	1	0.325544	0.0147803	0.00436929	5.43464	0.0437439	0.0147803	0.0330364	0.0330364	1	Pard6a	56513	0.0313341
ENSMUSG00000005718	-0.0487737	1	1	1.14105	0.0625561	0.00456444	5.26142	0.0612259	0.0625561	0.0352329	0.0625561	1	Tfap4	83383	0.0431334
ENSMUSG00000005732	0.535339	0.464371	1	0.34067	0.0193801	0.000659335	6.23314	0.0220309	0.0193801	0.0262409	0.0262409	1	Ranbp1	19385	-0.0533392
ENSMUSG00000005763	0.0496563	0.823662	1	1.82182	0.0507406	0.0564251	3.90829	0.120407	0.0507406	0.0608283	0.0608283	1	Cd247	12503	-0.0368495
ENSMUSG00000005774	0.0363027	0.848892	1	0.689002	0.035683	0.00484656	4.92774	0.0688456	0.035683	0.0400991	0.0400991	1	Rfx5	53970	0.0241356
ENSMUSG00000005779	0.0105852	0.918055	1	0.239226	0.0139273	0.000144878	8.50452	0.0223276	0.0139273	0.0241752	0.0241752	1	Psmb4	19172	-0.0189977
ENSMUSG00000005802	0.352212	0.552863	1	0.316599	0.0175877	0.00103574	6.7934	0.0293504	0.0175877	0.0236348	0.0236348	1	Slc30a4	22785	-0.041018
ENSMUSG00000005803	0.393157	0.530644	1	0.197584	0.0115537	6.88719e-05	8.7031	0.0178808	0.0115537	0.0247408	0.0247408	1	Sqrdl	59010	0.0492024
ENSMUSG00000005804	0.0319745	0.858084	1	0.115043	0.00327377	0.00349347	6.09916	0.00748394	0.00327377	0.0270887	0.0270887	1	Bloc1s6	18457	0.0135241
ENSMUSG00000005813	0.21397	0.643673	1	0.0718128	0.00375985	0.000464433	6.17775	0.00538157	0.00375985	0.0265803	0.0265803	1	Metap1	75624	-0.0331912
ENSMUSG00000005823	0.69374	0.404895	1	0.342924	0.0196819	0.000490111	7.50606	0.0267662	0.0196819	0.0224944	0.0224944	1	Gpr108	78308	-0.0564848
ENSMUSG00000005824	0.146885	0.70153	1	0.963361	0.00819763	0.0484706	3.1173	0.070254	0.00819763	0.0783233	0.0783233	1	Tnfsf14	50930	-0.0715817
ENSMUSG00000005836	0.00525314	0.942221	1	0.298957	0.0155472	0.00203846	6.1741	0.026047	0.0155472	0.0266032	0.0266032	1	Gata6	14465	-0.000825478
ENSMUSG00000005846	0.976329	0.323107	1	0.227217	0.0130361	0.000329566	6.86497	0.0249583	0.0130361	0.0234205	0.0234205	1	Rsl1d1	66409	-0.06749
ENSMUSG00000005871	0.755481	0.384746	1	0.86946	0.04844	0.00270471	6.54073	0.0701404	0.04844	0.0246163	0.04844	1	Apc	11789	0.0906406
ENSMUSG00000005873	1.75092	0.185762	1	0.185779	0.0101778	0.000750385	7.18244	0.028697	0.0101778	0.0227457	0.0227457	1	Reep5	13476	-0.0903507
ENSMUSG00000005881	-0.171497	1	1	0.534684	0.0312761	0.000175961	7.73598	0.0576377	0.0312761	0.0226023	0.0312761	1	Ergic3	66366	-0.0147977
ENSMUSG00000005882	1.85384	0.173338	1	0.221287	0.0119178	0.0010991	7.4449	0.0250971	0.0119178	0.022507	0.022507	1	Uqcc1	56046	-0.0935001
ENSMUSG00000005886	0.379018	0.538129	1	0.535946	0.0307675	0.0007587	7.06005	0.0386347	0.0307675	0.0229549	0.0307675	1	Ncoa2	17978	0.0558906
ENSMUSG00000005893	1.318	0.250951	1	1.44244	0.0825266	0.00232286	6.01505	0.0936887	0.0825266	0.0276701	0.0825266	1	Nr2c2	22026	0.145784
ENSMUSG00000005897	1.76863	0.183551	1	0.597682	0.0338944	0.00126336	6.60571	0.0327138	0.0338944	0.0243316	0.0338944	1	Nr2c1	22025	0.106176
ENSMUSG00000005899	0.0159967	0.899354	1	0.177721	0.00349757	0.00695662	5.94913	0.0215908	0.00349757	0.0281545	0.0281545	1	Smpd4	77626	-0.0137163
ENSMUSG00000005907	0.059991	0.80651	1	0.476544	0.0247428	0.00328922	5.77967	0.0294708	0.0247428	0.0295264	0.0295264	1	Pex1	71382	-0.0214961
ENSMUSG00000005936	0.013427	0.907752	1	0.180585	0.00968248	0.000940176	7.53771	0.00993758	0.00968248	0.0224952	0.0224952	1	Kctd20	66989	0.00857245
ENSMUSG00000005947	1.02047	0.312407	1	1.27131	0.0492085	0.0255747	3.91775	0.272088	0.0492085	0.0606103	0.0606103	1	Itgae	16407	-0.133634
ENSMUSG00000005949	0.0686495	0.793313	1	0.439003	0.0246047	0.00121903	5.45985	0.0269291	0.0246047	0.0327398	0.0327398	1	Ctns	83429	0.0253383
ENSMUSG00000005951	0.0204342	0.886331	1	0.311677	0.0181082	0.000225705	8.45523	0.0204937	0.0181082	0.0240417	0.0240417	1	Shpk	74637	0.017464
ENSMUSG00000005958	0.820687	0.364979	1	1.38683	0.0238175	0.0577609	3.36087	0.126028	0.0238175	0.0730464	0.0730464	1	Ephb3	13845	-0.149171
ENSMUSG00000005968	2.17091	0.140643	1	1.36714	0.073141	0.00727897	4.84923	0.134185	0.073141	0.0413351	0.073141	1	Tuft1	22156	-0.175265
ENSMUSG00000005973	0.795617	0.372407	1	0.334296	0.0183483	0.00131621	6.56546	0.0291323	0.0183483	0.0245054	0.0245054	1	Rcn1	19672	-0.0636467
ENSMUSG00000005980	1.09725	0.294871	1	2.67055	0.0715326	0.0855584	2.64945	0.180327	0.0715326	0.0880298	0.0880298	1	Dnase1	13419	-0.198383
ENSMUSG00000005981	0.0872787	0.767666	1	0.153345	0.008946	7.43158e-05	7.59226	0.0135651	0.008946	0.0225075	0.0225075	1	Trap1	68015	0.0205043
ENSMUSG00000005982	0.733775	0.391662	1	0.370433	0.0216186	0.000171556	7.82925	0.0427225	0.0216186	0.0227077	0.0227077	1	Naa60	74763	-0.0582526
ENSMUSG00000005983	0.168732	0.681241	1	1.73325	0.0612961	0.0406599	3.45021	0.107279	0.0612961	0.0710844	0.0710844	1	1700037C18Rik	73261	-0.0639058
ENSMUSG00000006005	-0.149433	1	1	0.80082	0.0449105	0.00219654	6.34063	0.0423859	0.0449105	0.0256235	0.0449105	1	Tpr	108989	-0.0224544
ENSMUSG00000006010	0.0701348	0.791141	1	0.31315	0.0150726	0.00334799	7.27218	0.0241655	0.0150726	0.0226321	0.0226321	1	BC003331	226499	0.0183493
ENSMUSG00000006014	6.10764	0.0134599	1	1.0979	0.0637383	0.000844057	7.9183	0.0916215	0.0637383	0.0228369	0.0637383	1	Prg4	96875	-0.243914
ENSMUSG00000006019	0.12633	0.722268	1	1.41832	0.0801122	0.00331831	6.26863	0.120749	0.0801122	0.0260313	0.0801122	1	Dhx34	71723	-0.0690297
ENSMUSG00000006021	0.287033	0.592128	1	0.315734	0.0175423	0.00103029	5.95779	0.0332778	0.0175423	0.0280894	0.0280894	1	Kptn	70394	0.0414257
ENSMUSG00000006024	0.134124	0.714194	1	0.243057	0.0123632	0.00193425	6.68518	0.0325283	0.0123632	0.0240133	0.0240133	1	Napa	108124	0.0248093
ENSMUSG00000006050	1.87616	0.170771	1	0.381356	0.0221261	0.00030658	8.3386	0.0363466	0.0221261	0.0237368	0.0237368	1	Sra1	24068	-0.0957557
ENSMUSG00000006057	-0.211517	1	1	1.00537	0.0590684	7.09571e-05	11.4158	0.0764489	0.0590684	0.0382077	0.0590684	1	Atp5g1	11951	-0.00313142
ENSMUSG00000006058	1.63158	0.201485	1	0.498016	0.0289008	0.000394281	7.55351	0.0503494	0.0289008	0.0224973	0.0289008	1	Snf8	27681	-0.0936648
ENSMUSG00000006095	3.85277	0.0496639	1	0.811917	0.0457522	0.00200762	6.31986	0.081594	0.0457522	0.0257388	0.0457522	1	Tbcb	66411	-0.172824
ENSMUSG00000006127	0.755729	0.384669	1	0.202731	0.00859363	0.00333173	6.32813	0.0160253	0.00859363	0.0256926	0.0256926	1	Inpp5k	19062	0.0656209
ENSMUSG00000006134	0.976504	0.323063	1	0.392278	0.0226115	0.000463699	7.61374	0.0286442	0.0226115	0.0225161	0.0226115	1	Crkl	12929	0.0672922
ENSMUSG00000006154	4.86322	0.027435	1	13.3729	0.716943	0.0697009	3.02691	1.05187	0.716943	0.0802482	0.716943	1	Eps8l1	67425	0.774266
ENSMUSG00000006169	-0.121671	1	1	0.39685	0.0231296	0.000214491	8.34279	0.0290113	0.0231296	0.0237475	0.0237475	1	Clint1	216705	-0.00515534
ENSMUSG00000006191	0.251002	0.61637	1	0.306233	0.0137229	0.00429083	6.11382	0.0411647	0.0137229	0.0269914	0.0269914	1	Cdkal1	68916	0.0394602
ENSMUSG00000006205	0.116337	0.733042	1	2.03308	0.104445	0.0151473	5.14839	0.188653	0.104445	0.0368007	0.104445	1	Htra1	56213	0.0814291
ENSMUSG00000006215	0.074669	0.784656	1	0.237355	0.0118669	0.00209521	5.22165	0.0172087	0.0118669	0.0357736	0.0357736	1	Zbtb17	22642	0.0331354
ENSMUSG00000006218	0.329627	0.565879	1	4.25324	0.237803	0.0123874	4.568	0.411782	0.237803	0.0463679	0.237803	1	Fam131c	277743	-0.150824
ENSMUSG00000006219	0.190078	0.662851	1	0.582174	0.0216691	0.0125764	3.47385	0.0316817	0.0216691	0.0705635	0.0705635	1	Fblim1	74202	-0.0633573
ENSMUSG00000006235	0.995031	0.318516	1	0.429274	0.0127453	0.0125061	4.44035	0.0875849	0.0127453	0.0489392	0.0489392	1	Epor	13857	-0.113694
ENSMUSG00000006241	-0.0403262	1	1	0.583127	0.03062	0.00368157	5.53941	0.0395444	0.03062	0.0318455	0.0318455	1	Ccdc159	67119	-0.0181386
ENSMUSG00000006262	0.0952642	0.757589	1	0.277086	0.0151982	0.001101	7.47135	0.037285	0.0151982	0.0224993	0.0224993	1	Mob1b	68473	0.0211328
ENSMUSG00000006273	0.67229	0.412254	1	0.327218	0.0189453	0.000302782	6.4882	0.0286514	0.0189453	0.024862	0.024862	1	Atp6v1b2	11966	0.0576975
ENSMUSG00000006276	0.39596	0.529183	1	0.146	0.00691189	0.00167631	6.43417	0.0083749	0.00691189	0.0251289	0.0251289	1	Eps15l1	13859	0.0449526
ENSMUSG00000006281	0.230069	0.631473	1	0.203631	0.0109886	0.000989758	6.90443	0.0221495	0.0109886	0.023313	0.023313	1	Tep1	21745	0.0321539
ENSMUSG00000006288	0.129558	0.718891	1	0.226627	0.0118265	0.00150449	6.39423	0.0188625	0.0118265	0.0253351	0.0253351	1	Ttc5	219022	0.0248841
ENSMUSG00000006289	0.239962	0.624234	1	0.203741	0.0104424	0.00154235	7.72268	0.0121448	0.0104424	0.02259	0.02259	1	Osgep	66246	0.03489
ENSMUSG00000006299	0.272703	0.601524	1	0.123324	0.00717183	8.25085e-05	8.98422	0.0129027	0.00717183	0.0256216	0.0256216	1	Aamp	227290	0.0464493
ENSMUSG00000006301	0.0479423	0.826683	1	0.525023	0.0296274	0.00125636	7.81836	0.0315865	0.0296274	0.0226937	0.0296274	1	Tmbim1	69660	0.0368575
ENSMUSG00000006304	-0.162694	1	1	0.0530069	0.00301489	0.000103168	8.93662	0.017727	0.00301489	0.0254656	0.0254656	1	Arpc2	76709	-0.000819206
ENSMUSG00000006307	-0.00202463	1	1	0.347858	0.0166842	0.00377805	4.71322	0.0511087	0.0166842	0.0436516	0.0436516	1	Kmt2b	75410	0.0259259
ENSMUSG00000006310	0.24269	0.62227	1	1.10973	0.0466039	0.0186742	3.35033	0.114998	0.0466039	0.0732771	0.0732771	1	Zbtb32	58206	-0.0714133
ENSMUSG00000006315	0.439326	0.507448	1	0.252841	0.0146476	0.000225405	8.25296	0.0309532	0.0146476	0.0235231	0.0235231	1	Tmem147	69804	-0.0479181
ENSMUSG00000006333	0.0627661	0.802176	1	0.311082	0.0182578	4.1164e-05	10.2514	0.0490981	0.0182578	0.0309232	0.0309232	1	Rps9	76846	0.0386189
ENSMUSG00000006335	0.00323127	0.954669	1	0.53294	0.0283884	0.00296099	5.60511	0.0459018	0.0283884	0.0311567	0.0311567	1	Tfpt	69714	-0.0101507
ENSMUSG00000006342	0.281625	0.595638	1	1.14784	0.0596833	0.0078365	4.90399	0.152381	0.0596833	0.0404684	0.0596833	1	Susd2	71733	-0.0748477
ENSMUSG00000006344	0.925816	0.335952	1	0.453157	0.00498718	0.0216691	3.54741	0.146167	0.00498718	0.0689382	0.0689382	1	Ggt5	23887	-0.133069
ENSMUSG00000006356	0.115458	0.734013	1	0.869554	0.0507678	0.000382392	7.54611	0.287639	0.0507678	0.0224962	0.0507678	1	Crip2	68337	-0.0531832
ENSMUSG00000006360	0.742622	0.388822	1	2.32224	0.134266	0.00233622	6.40672	0.127913	0.134266	0.0252698	0.134266	1	Crip1	12925	-0.147169
ENSMUSG00000006362	0.557235	0.455376	1	1.01496	0.0436955	0.016008	3.02037	0.0632433	0.0436955	0.0803867	0.0803867	1	Cbfa2t3	12398	-0.109742
ENSMUSG00000006369	-0.107107	1	1	4.09947	0.209715	0.0314306	3.58266	0.243302	0.209715	0.0681571	0.209715	1	Fbln1	14114	-0.065642
ENSMUSG00000006373	-0.327737	1	1	0.214367	0.0125991	1.07642e-05	11.3709	0.0175958	0.0125991	0.0378745	0.0378745	1	Pgrmc1	53328	0.0105469
ENSMUSG00000006378	0.28031	0.596498	1	0.389557	0.0227902	0.000124866	8.99299	0.0346194	0.0227902	0.0256506	0.0256506	1	Gcat	14429	0.0412581
ENSMUSG00000006386	0.611664	0.434162	1	0.844575	0.0483852	0.0012957	6.82855	0.0456381	0.0483852	0.023526	0.0483852	1	Tek	21687	0.0825782
ENSMUSG00000006390	2.61694	0.105728	1	0.512231	0.029686	0.000445269	7.68634	0.0744901	0.029686	0.0225598	0.029686	1	Elovl1	54325	-0.116253
ENSMUSG00000006392	1.288	0.256416	1	0.175607	0.00982682	0.000503	7.3668	0.0346064	0.00982682	0.0225484	0.0225484	1	Med8	80509	-0.0768771
ENSMUSG00000006395	3.63334	0.0566329	1	0.79321	0.0463967	0.000262704	8.22055	0.0575331	0.0463967	0.0234454	0.0463967	1	Hyi	68180	0.166589
ENSMUSG00000006398	0.150545	0.698015	1	3.00559	0.145825	0.0309741	2.84887	0.160856	0.145825	0.0839749	0.145825	1	Cdc20	107995	0.103986
ENSMUSG00000006403	2.24639	0.133926	1	4.64354	0.198927	0.0742224	3.2546	0.444612	0.198927	0.0753631	0.198927	1	Adamts4	240913	-0.32778
ENSMUSG00000006411	-0.000344277	1	1	1.58784	0.0613003	0.032102	3.53719	0.097088	0.0613003	0.0691643	0.0691643	1	Nectin4	71740	-0.0158138
ENSMUSG00000006412	1.08045	0.298597	1	0.531322	0.0301726	0.00108169	7.64442	0.0389811	0.0301726	0.0225318	0.0301726	1	Pfdn2	18637	-0.0815619
ENSMUSG00000006418	-0.0763438	1	1	0.0419221	0.00226435	0.000201653	8.69672	0.0103864	0.00226435	0.0247219	0.0247219	1	Rnf114	81018	0.0174225
ENSMUSG00000006423	0.0621446	0.803138	1	0.240736	0.013797	0.000363911	7.49978	0.0333768	0.013797	0.0224949	0.0224949	1	C330007P06Rik	77644	0.0168949
ENSMUSG00000006435	1.86154	0.172447	1	1.19598	0.0340608	0.036291	3.33861	0.0661545	0.0340608	0.0735334	0.0735334	1	Neurl1a	18011	-0.204345
ENSMUSG00000006442	2.81452	0.0934146	1	2.18011	0.127638	0.000603624	6.94763	0.170557	0.127638	0.0232031	0.127638	1	Srm	20810	-0.247469
ENSMUSG00000006445	0.631677	0.426741	1	1.95746	0.113544	0.00160097	4.86215	0.142297	0.113544	0.0411274	0.113544	1	Epha2	13836	0.127202
ENSMUSG00000006456	2.92451	0.0872435	1	0.270048	0.0147422	0.001143	6.76889	0.0283464	0.0147422	0.0237148	0.0237148	1	Rbm14	56275	-0.120209
ENSMUSG00000006463	1.16149	0.281157	1	0.324339	0.0135207	0.00555807	5.16778	0.0308844	0.0135207	0.0365251	0.0365251	1	Zdhhc24	70605	-0.101683
ENSMUSG00000006464	2.27508	0.131468	1	1.09564	0.0553424	0.00910735	4.74408	0.0658413	0.0553424	0.043106	0.0553424	1	Bbs1	52028	-0.160088
ENSMUSG00000006471	-0.101122	1	1	0.153765	0.00635427	0.00269074	4.80211	0.0107533	0.00635427	0.0421115	0.0421115	1	Ndor1	78797	-0.00155796
ENSMUSG00000006476	0.29879	0.584642	1	0.681029	0.0398092	0.000251317	8.50212	0.0428717	0.0398092	0.0241686	0.0398092	1	Nsmf	56876	-0.0586332
ENSMUSG00000006494	0.566988	0.451458	1	1.16952	0.068266	0.000529371	7.81627	0.085537	0.068266	0.0226911	0.068266	1	Pdk1	228026	0.094556
ENSMUSG00000006498	0.32668	0.567621	1	0.357584	0.0206716	0.000362735	7.18078	0.0235228	0.0206716	0.0227481	0.0227481	1	Ptbp1	19205	0.0385645
ENSMUSG00000006517	-0.180338	1	1	4.08511	0.239837	0.00046359	7.94121	0.422325	0.239837	0.0228743	0.239837	1	Mvd	192156	-0.0362281
ENSMUSG00000006519	-0.194842	1	1	0.587772	0.0336228	0.000952017	6.88947	0.0468215	0.0336228	0.023353	0.0336228	1	Cyba	13057	0.0101832
ENSMUSG00000006522	-0.136492	1	1	1.3323	0.0783436	2.69194e-05	10.4558	0.119524	0.0783436	0.0320132	0.0783436	1	Itih3	16426	-0.0317903
ENSMUSG00000006526	4.7177	0.0298536	1	0.789415	0.0434239	0.00301232	5.67045	0.042892	0.0434239	0.0305172	0.0434239	1	Tmem110	69179	-0.185725
ENSMUSG00000006527	1.20522	0.272282	1	0.454859	0.0255474	0.00120899	6.59504	0.0374151	0.0255474	0.0243768	0.0255474	1	Sfmbt1	54650	0.0789007
ENSMUSG00000006529	-0.190243	1	1	0.766483	0.0450625	2.4766e-05	10.7537	0.10036	0.0450625	0.0337377	0.0450625	1	Itih1	16424	0.0130554
ENSMUSG00000006538	1.76097	0.184504	1	3.32893	0.178183	0.0176365	4.29955	0.53783	0.178183	0.0519426	0.178183	1	Ihh	16147	0.250116
ENSMUSG00000006567	-0.021337	1	1	1.11614	0.0650741	0.000581115	7.38185	0.0798887	0.0650741	0.0225384	0.0650741	1	Atp7b	11979	0.0460803
ENSMUSG00000006574	0.317276	0.573249	1	5.22977	0.205904	0.101729	0.340375	0.276099	0.205904	0.120097	0.205904	1	Slc4a1	20533	-0.165354
ENSMUSG00000006575	-0.136759	1	1	0.813571	0.0471531	0.000704058	6.84842	0.071104	0.0471531	0.0234677	0.0471531	1	Rundc3a	51799	-0.0247987
ENSMUSG00000006585	1.23251	0.26692	1	0.985355	0.0515621	0.00640002	5.20548	0.150863	0.0515621	0.0359969	0.0515621	1	Cdt1	67177	0.117201
ENSMUSG00000006586	0.835561	0.360669	1	5.049	0.114198	0.182802	2.0496	0.296778	0.114198	0.0992626	0.114198	1	Runx1t1	12395	-0.227054
ENSMUSG00000006587	0.152293	0.696353	1	10.8554	0.607612	0.030939	3.73298	0.611615	0.607612	0.064816	0.607612	1	Snai3	30927	-0.198091
ENSMUSG00000006589	-0.212481	1	1	0.924108	0.0538516	0.000507679	7.67541	0.0807471	0.0538516	0.0225518	0.0538516	1	Aprt	11821	0.000320671
ENSMUSG00000006599	0.154012	0.694731	1	0.18931	0.00954426	0.00159161	7.11852	0.0433784	0.00954426	0.0228471	0.0228471	1	Gtf2h1	14884	0.026179
ENSMUSG00000006611	0.00495279	0.943894	1	0.183302	0.0105723	0.00021018	8.07029	0.0462086	0.0105723	0.0231138	0.0231138	1	Hfe	15216	-0.0144068
ENSMUSG00000006641	-0.212323	1	1	1.87436	0.106475	0.0037821	6.83363	0.236002	0.106475	0.0235109	0.106475	1	Slc5a6	330064	-0.00178144
ENSMUSG00000006642	0.357618	0.549832	1	2.2682	0.0517263	0.081697	2.60217	0.150218	0.0517263	0.0889705	0.0889705	1	Tcf23	69852	0.117755
ENSMUSG00000006651	2.10788	0.146542	1	1.21863	0.0308636	0.0408204	2.73331	0.0671301	0.0308636	0.0863414	0.0863414	1	Aplp1	11803	-0.236784
ENSMUSG00000006673	0.16645	0.683286	1	0.121287	0.00582204	0.00131252	6.53635	0.00724057	0.00582204	0.0246363	0.0246363	1	Qrich1	69232	-0.0273969
ENSMUSG00000006675	0.867988	0.351513	1	1.9033	0.0133268	0.0986319	2.18326	0.112016	0.0133268	0.0969019	0.0969019	1	P4htm	74443	0.195605
ENSMUSG00000006676	0.0827524	0.773602	1	0.178717	0.00959648	0.000916285	6.67087	0.0137026	0.00959648	0.0240681	0.0240681	1	Usp19	71472	0.017797
ENSMUSG00000006678	0.053815	0.816553	1	0.616159	0.0324548	0.00378978	5.01442	0.0475301	0.0324548	0.0387717	0.0387717	1	Pola1	18968	0.027223
ENSMUSG00000006699	-0.117919	1	1	0.0524831	0.0030092	7.80454e-05	9.25328	0.0101742	0.0030092	0.0265572	0.0265572	1	Cdc42	12540	-0.0211468
ENSMUSG00000006705	0.565547	0.452034	1	0.152076	0.00797408	0.000971575	6.12661	0.0144461	0.00797408	0.0269074	0.0269074	1	Pknox1	18771	-0.0559282
ENSMUSG00000006711	0.227098	0.633684	1	2.31678	0.127563	0.0087186	7.3174	0.154446	0.127563	0.0225875	0.127563	1	D130043K22Rik	210108	0.100366
ENSMUSG00000006715	0.131797	0.716576	1	0.703539	0.0392576	0.00212701	5.88704	0.100881	0.0392576	0.0286352	0.0392576	1	Gmnn	57441	-0.0490049
ENSMUSG00000006717	-0.212313	1	1	0.651568	0.0381417	0.00018583	8.52357	0.0377195	0.0381417	0.0242275	0.0381417	1	Acot13	66834	-0.00108017
ENSMUSG00000006728	0.18631	0.666006	1	0.372814	0.0204782	0.00145208	7.45048	0.034716	0.0204782	0.0225051	0.0225051	1	Cdk4	12567	-0.0298222
ENSMUSG00000006731	-0.169823	1	1	0.652378	0.0382399	0.000135294	8.80796	0.0707713	0.0382399	0.0250582	0.0382399	1	B4galnt1	14421	0.0166753
ENSMUSG00000006732	4.71692	0.0298672	1	0.744342	0.0419837	0.00180112	6.10546	0.0412833	0.0419837	0.0270468	0.0419837	1	Mettl1	17299	-0.180332
ENSMUSG00000006736	1.80342	0.1793	1	0.430232	0.0252464	6.139e-05	9.65393	0.0315797	0.0252464	0.0281312	0.0281312	1	Tspan31	67125	-0.103379
ENSMUSG00000006740	1.22278	0.268815	1	0.474002	0.0267953	0.00108721	6.72636	0.0436896	0.0267953	0.0238617	0.0267953	1	Kif5b	16573	-0.0810238
ENSMUSG00000006763	0.0300141	0.862458	1	0.304445	0.0153367	0.00257186	5.9377	0.0262574	0.0153367	0.0282412	0.0282412	1	Saal1	78935	-0.0155363
ENSMUSG00000006777	-0.186411	1	1	8.8087	0.508923	0.00923632	4.72716	0.516708	0.508923	0.0434037	0.508923	1	Krt23	94179	-0.0479163
ENSMUSG00000006782	-0.2075	1	1	0.808565	0.0466081	0.000954568	6.75692	0.0743853	0.0466081	0.0237551	0.0466081	1	Cnp	12799	0.0063529
ENSMUSG00000006784	-0.131326	1	1	2.18705	0.100413	0.0282371	3.62055	0.146487	0.100413	0.0673166	0.100413	1	Ttc25	74407	0.0420897
ENSMUSG00000006800	-0.211298	1	1	4.0156	0.233043	0.0031695	5.39945	0.21506	0.233043	0.0334605	0.233043	1	Sulf2	72043	-0.00692573
ENSMUSG00000006818	0.18463	0.667424	1	0.220025	0.0128716	7.10651e-05	9.51418	0.01652	0.0128716	0.0275566	0.0275566	1	Sod2	20656	-0.0435768
ENSMUSG00000006850	2.85205	0.0912573	1	0.576123	0.0315849	0.0023047	6.01995	0.0343088	0.0315849	0.0276351	0.0315849	1	Tmco6	71983	0.127943
ENSMUSG00000006906	0.0333815	0.855029	1	0.379905	0.0209439	0.00140344	6.65107	0.0497547	0.0209439	0.0241458	0.0241458	1	Stambp	70527	0.011489
ENSMUSG00000006920	0.00232919	0.961508	1	0.310818	0.0170737	0.00120971	5.09856	0.0280837	0.0170737	0.0375209	0.0375209	1	Ezh1	14055	0.0238614
ENSMUSG00000006930	-0.030512	1	1	0.619702	0.0136	0.022853	3.25864	0.0392111	0.0136	0.0752754	0.0752754	1	Hap1	15114	0.0249774
ENSMUSG00000006931	0.533671	0.465068	1	1.61878	0.0740868	0.0211357	3.79492	0.0907976	0.0740868	0.0634214	0.0740868	1	P3h4	66180	0.108886
ENSMUSG00000006932	0.00275397	0.958148	1	0.118037	0.00687579	6.75904e-05	7.96073	0.00789012	0.00687579	0.0229075	0.0229075	1	Ctnnb1	12387	-0.0136613
ENSMUSG00000006941	1.94182	0.163471	1	0.602188	0.0346593	0.000763561	7.05	0.0371609	0.0346593	0.0229749	0.0346593	1	Eif1b	68969	-0.1109
ENSMUSG00000006958	-0.0127495	1	1	0.46903	0.0225715	0.00501844	5.26721	0.0428776	0.0225715	0.0351553	0.0351553	1	Chrd	12667	-0.0139648
ENSMUSG00000006998	0.280406	0.596435	1	0.130554	0.00759492	8.47427e-05	7.92575	0.0170685	0.00759492	0.0228489	0.0228489	1	Psmd2	21762	-0.0379654
ENSMUSG00000007029	-0.0770443	1	1	0.540507	0.0292931	0.00250138	5.66128	0.0476182	0.0292931	0.0306045	0.0306045	1	Vars	22321	0.00163668
ENSMUSG00000007033	-0.01038	1	1	1.75597	0.0650017	0.0382908	3.42012	0.169715	0.0650017	0.0717467	0.0717467	1	Hspa1l	15482	0.00742242
ENSMUSG00000007034	-0.129381	1	1	4.57822	0.195911	0.0733961	2.88118	0.278572	0.195911	0.0833054	0.195911	1	Slc44a4	70129	-0.0616208
ENSMUSG00000007036	1.00123	0.317014	1	0.163473	0.00912622	0.000489826	6.85065	0.0102896	0.00912622	0.0234612	0.0234612	1	Abhd16a	193742	0.0685048
ENSMUSG00000007038	0.524133	0.469084	1	0.355008	0.0205941	0.000288719	8.02876	0.0235273	0.0205941	0.0230317	0.0230317	1	Neu1	18010	0.0501818
ENSMUSG00000007039	0.228535	0.632612	1	0.559709	0.0285948	0.00432931	5.18917	0.0327467	0.0285948	0.0362241	0.0362241	1	Ddah2	51793	-0.0459935
ENSMUSG00000007041	0.249103	0.617707	1	0.282826	0.0160601	0.000576721	7.16923	0.0179044	0.0160601	0.0227652	0.0227652	1	Clic1	114584	-0.03352
ENSMUSG00000007050	0.432397	0.510815	1	0.415149	0.0211502	0.00327034	6.22011	0.0328653	0.0211502	0.0263194	0.0263194	1	Lsm2	27756	-0.0503199
ENSMUSG00000007080	0.0340086	0.853689	1	1.86317	0.0779588	0.0316395	3.8829	0.103634	0.0779588	0.0614119	0.0779588	1	Pole	18973	0.0675614
ENSMUSG00000007097	-0.212468	1	1	4.01435	0.19242	0.0437184	3.4351	0.243957	0.19242	0.0714171	0.19242	1	Atp1a2	98660	-0.000995612
ENSMUSG00000007216	5.48838	0.0191433	1	2.26484	0.110556	0.0226705	5.51415	0.131414	0.110556	0.0321225	0.110556	1	Zfp775	243372	0.335178
ENSMUSG00000007338	1.20572	0.272181	1	0.232886	0.0133123	0.000386881	7.8069	0.0145154	0.0133123	0.0226795	0.0226795	1	Mrpl49	18120	-0.0751174
ENSMUSG00000007379	0.969211	0.324877	1	1.62123	0.0797324	0.0156344	3.97374	0.091154	0.0797324	0.0593197	0.0797324	1	Dennd2c	329727	0.136394
ENSMUSG00000007411	-0.01139	1	1	0.166791	0.00935892	0.00045231	7.7259	0.0110158	0.00935892	0.0225929	0.0225929	1	Mark3	17169	-0.00352988
ENSMUSG00000007415	-0.0226115	1	1	0.209092	0.0116936	0.000605956	8.2451	0.0244259	0.0116936	0.0235041	0.0235041	1	Gatad1	67210	0.0113815
ENSMUSG00000007458	-0.0766989	1	1	0.184858	0.0107677	0.000106238	9.15288	0.0138348	0.0107677	0.0261971	0.0261971	1	M6pr	17113	-0.0178079
ENSMUSG00000007476	0.052396	0.818945	1	0.208381	0.0114511	0.000806617	7.25854	0.01546	0.0114511	0.0226472	0.0226472	1	Lrrc8a	241296	-0.0143174
ENSMUSG00000007564	0.220424	0.638717	1	0.2963	0.017158	0.000271404	6.9709	0.037537	0.017158	0.0231473	0.0231473	1	Ppp2r1a	51792	-0.0313249
ENSMUSG00000007570	-0.0109923	1	1	0.489359	0.0250001	0.00378574	5.53921	0.0274271	0.0250001	0.0318477	0.0318477	1	Fance	72775	0.00724385
ENSMUSG00000007589	0.0432555	0.835245	1	0.259104	0.0137583	0.00148311	6.63495	0.0452721	0.0137583	0.0242106	0.0242106	1	Tinf2	28113	0.0121589
ENSMUSG00000007594	7.50185	0.00616357	1	0.888259	0.0513139	0.000936651	6.84848	0.268422	0.0513139	0.0234675	0.0513139	1	Hapln4	330790	-0.238443
ENSMUSG00000007603	0.889528	0.345605	1	0.360786	0.0199573	0.00126545	6.64334	0.0229136	0.0199573	0.0241767	0.0241767	1	Dus3l	224907	0.0669041
ENSMUSG00000007610	1.06749	0.301513	1	0.30184	0.0159543	0.00180104	6.93413	0.0174454	0.0159543	0.0232366	0.0232366	1	Gtpbp3	70359	-0.0726813
ENSMUSG00000007613	-0.168239	1	1	0.453161	0.0258828	0.000773733	6.48165	0.0478635	0.0258828	0.0248936	0.0258828	1	Tgfbr1	21812	-0.0141533
ENSMUSG00000007617	2.82897	0.0925774	1	0.604324	0.0324991	0.00304933	6.16187	0.0497872	0.0324991	0.0266804	0.0324991	1	Homer1	26556	-0.130579
ENSMUSG00000007646	-0.110105	1	1	3.4779	0.177416	0.0271663	3.77399	0.29607	0.177416	0.063895	0.177416	1	Rad51c	114714	-0.0595972
ENSMUSG00000007655	2.36258	0.124276	1	4.25231	0.221477	0.0286584	3.50222	0.244787	0.221477	0.0699374	0.221477	1	Cav1	12389	0.320537
ENSMUSG00000007656	0.101077	0.750541	1	0.933499	0.054235	0.000676742	8.5716	0.0816916	0.054235	0.0243612	0.054235	1	Arpp19	59046	-0.0538919
ENSMUSG00000007659	0.597563	0.439509	1	0.390122	0.0220922	0.000856177	7.2211	0.0266856	0.0220922	0.0226926	0.0226926	1	Bcl2l1	12048	-0.0528924
ENSMUSG00000007670	0.303297	0.581823	1	0.313875	0.0179419	0.000521325	7.57505	0.0231796	0.0179419	0.0225021	0.0225021	1	Khsrp	16549	0.0375145
ENSMUSG00000007721	1.32544	0.249617	1	0.691525	0.0400585	0.000619448	7.55474	0.063801	0.0400585	0.0224975	0.0400585	1	Ccdc124	234388	-0.101176
ENSMUSG00000007739	0.0235736	0.877975	1	0.0957047	0.00520517	0.000424512	7.53413	0.00887649	0.00520517	0.0224949	0.0224949	1	Cct4	12464	-0.0109791
ENSMUSG00000007777	0.223163	0.63664	1	0.435605	0.0249426	0.000681253	7.37659	0.034452	0.0249426	0.0225418	0.0249426	1	0610009B22Rik	66050	-0.0433269
ENSMUSG00000007783	-0.179934	1	1	2.97931	0.0964423	0.0788109	2.84897	0.1969	0.0964423	0.0839727	0.0964423	1	Cpt1c	78070	0.0311325
ENSMUSG00000007805	0.562049	0.453436	1	1.84977	-0.00736139	0.116171	2.49909	0.113581	0	0.0909914	0.0909914	1	Twist2	13345	-0.162452
ENSMUSG00000007812	0.200762	0.654107	1	1.0355	0.0594763	0.00143528	7.06147	0.0562246	0.0594763	0.0229521	0.0594763	1	Zfp655	72611	-0.0650794
ENSMUSG00000007815	0.136927	0.711356	1	0.0910407	0.00521064	0.000144699	8.33489	0.0163806	0.00521064	0.0237274	0.0237274	1	Rhoa	11848	-0.0323921
ENSMUSG00000007817	0.0865896	0.768558	1	0.260358	0.0141028	0.0012124	6.03185	0.0437969	0.0141028	0.0275508	0.0275508	1	Zmiz1	328365	-0.0227318
ENSMUSG00000007827	-0.0349426	1	1	0.649765	0.0296486	0.00857287	3.34017	0.0879825	0.0296486	0.0734993	0.0734993	1	Ankrd26	232339	0.0194549
ENSMUSG00000007833	1.63882	0.200487	1	0.309647	0.018027	0.000187495	8.61299	0.0455753	0.018027	0.0244785	0.0244785	1	Aldh16a1	69748	0.0916398
ENSMUSG00000007836	0.125557	0.723084	1	0.396675	0.0230406	0.000293231	8.1986	0.0240838	0.0230406	0.0233939	0.0233939	1	Hnrnpa0	77134	0.0338556
ENSMUSG00000007837	0.0141696	0.905247	1	0.239176	0.0135316	0.000537588	7.45773	0.0266584	0.0135316	0.0225028	0.0225028	1	Prrg2	65116	-0.00771578
ENSMUSG00000007850	1.22303	0.268768	1	0.456152	0.0255146	0.00131787	6.76159	0.0629687	0.0255146	0.0237393	0.0255146	1	Hnrnph1	59013	-0.0794901
ENSMUSG00000007867	-0.066649	1	1	1.0854	0.0589776	0.00486971	5.20474	0.0686356	0.0589776	0.0360072	0.0589776	1	Ift43	76411	0.0397144
ENSMUSG00000007872	0.440307	0.506974	1	2.3967	0.140734	0.000248576	7.79723	0.193698	0.140734	0.0226679	0.140734	1	Id3	15903	-0.124069
ENSMUSG00000007880	0.110877	0.739147	1	0.297389	0.0168351	0.000658362	7.23452	0.0242282	0.0168351	0.0226757	0.0226757	1	Arid1a	93760	0.0220929
ENSMUSG00000007891	-0.230755	1	1	0.162682	0.00953799	3.15559e-05	10.2149	0.0373699	0.00953799	0.030736	0.030736	1	Ctsd	13033	0.0116698
ENSMUSG00000007892	-0.0958179	1	1	1.1306	0.0664804	2.5507e-05	10.4887	0.0998508	0.0664804	0.0321958	0.0664804	1	Rplp1	56040	0.0362668
ENSMUSG00000007950	0.31749	0.57312	1	2.36272	0.136169	0.00281529	5.94986	0.169937	0.136169	0.028149	0.136169	1	Abhd8	64296	-0.111165
ENSMUSG00000007987	2.43372	0.118751	1	0.779147	0.0364518	0.00938041	5.10466	0.0594858	0.0364518	0.0374318	0.0374318	1	Ift22	67286	-0.151825
ENSMUSG00000008028	-0.101387	1	1	1.71253	0.0159764	0.0847606	2.20911	0.123293	0.0159764	0.0964353	0.0964353	1	1700008O03Rik	69349	0.016329
ENSMUSG00000008035	1.08565	0.297437	1	1.95087	0.11359	0.00116667	6.60109	0.133077	0.11359	0.0243511	0.11359	1	Mid1ip1	68041	-0.156591
ENSMUSG00000008036	0.608073	0.435514	1	0.568363	0.0331997	0.000233427	7.59851	0.0594852	0.0331997	0.0225098	0.0331997	1	Ap2s1	232910	-0.0675975
ENSMUSG00000008090	3.32564	0.0682076	1	0.685298	0.0396678	0.000643882	6.16824	0.0842526	0.0396678	0.0266401	0.0396678	1	Fgfrl1	116701	0.149074
ENSMUSG00000008136	-0.209759	1	1	2.70189	0.095996	0.0629385	2.87974	0.16443	0.095996	0.0833355	0.095996	1	Fhl2	14200	0.00859286
ENSMUSG00000008140	-0.04043	1	1	0.392262	0.0228121	0.000262157	7.98771	0.0635467	0.0228121	0.0229552	0.0229552	1	Emc10	69683	-0.0244669
ENSMUSG00000008153	-0.147475	1	1	2.98365	0.164236	0.0112724	4.54991	0.296024	0.164236	0.0467224	0.164236	1	Clstn3	232370	-0.0440086
ENSMUSG00000008167	-0.206496	1	1	0.773194	0.0439241	0.00155783	7.17228	0.0416846	0.0439241	0.0227607	0.0439241	1	Fbxw9	68628	-0.00680866
ENSMUSG00000008193	-0.0539168	1	1	1.20783	0.0352691	0.0357796	2.85928	0.0648392	0.0352691	0.0837595	0.0837595	1	Spib	272382	-0.0181761
ENSMUSG00000008200	-0.19365	1	1	1.40887	0.0748814	0.00799343	4.29263	0.235735	0.0748814	0.052094	0.0748814	1	Fnbp4	55935	-0.0162893
ENSMUSG00000008206	0.301163	0.583154	1	0.461311	-0.00895704	0.036093	5.37399	0.0257339	0	0.0337747	0.0337747	1	Cers4	67260	-0.0678855
ENSMUSG00000008226	0.0854615	0.770028	1	0.167774	0.00882989	0.00103917	7.30721	0.00996151	0.00882989	0.0225968	0.0225968	1	Scrn3	74616	-0.0191231
ENSMUSG00000008301	0.394213	0.530093	1	0.472054	0.0261298	0.00163806	6.94208	0.0361589	0.0261298	0.0232168	0.0261298	1	Phax	56698	-0.0531128
ENSMUSG00000008305	2.13109	0.144338	1	0.48018	0.027571	0.000674899	8.52254	0.0553508	0.027571	0.0242246	0.027571	1	Tle1	21885	0.103049
ENSMUSG00000008307	1.50292	0.220223	1	3.40749	0.0599086	0.140532	2.2409	0.311397	0.0599086	0.095857	0.095857	1	1700109H08Rik	77036	0.271362
ENSMUSG00000008318	0.329353	0.56604	1	2.61087	0.0681174	0.0854633	1.647	0.164778	0.0681174	0.105803	0.105803	1	Relt	320100	0.130657
ENSMUSG00000008333	0.694047	0.404791	1	0.553241	0.0298635	0.00268007	6.08794	0.0424551	0.0298635	0.027164	0.0298635	1	Snrpb2	20639	-0.0700242
ENSMUSG00000008348	-0.180581	1	1	1.63619	0.0962266	1.96705e-05	12.4841	0.212091	0.0962266	0.047654	0.0962266	1	Ubc	22190	-0.0228411
ENSMUSG00000008373	3.50628	0.0611364	1	0.271808	0.0141967	0.00179199	6.97069	0.0280803	0.0141967	0.0231477	0.0231477	1	Prpf31	68988	-0.131924
ENSMUSG00000008384	-0.16949	1	1	1.80135	0.103702	0.0022596	5.8183	0.127969	0.103702	0.0291967	0.103702	1	Sertad1	55942	0.027817
ENSMUSG00000008393	-0.024357	1	1	0.177765	0.0103393	0.000117473	9.05674	0.0124592	0.0103393	0.0258646	0.0258646	1	Carhsp1	52502	-0.023547
ENSMUSG00000008398	0.0466913	0.828924	1	0.292217	0.0146147	0.00257455	5.70829	0.0182755	0.0146147	0.0301638	0.0301638	1	Elk3	13713	0.021765
ENSMUSG00000008429	2.73043	0.0984526	1	0.297698	0.0169963	0.000515316	7.50303	0.0165368	0.0169963	0.0224946	0.0224946	1	Herpud2	80517	0.112104
ENSMUSG00000008435	-0.00382379	1	1	0.52626	0.0262493	0.00470713	5.60245	0.0485747	0.0262493	0.0311837	0.0311837	1	Rdh13	108841	0.00845262
ENSMUSG00000008450	1.25807	0.262016	1	0.829873	0.0426497	0.00616638	5.63536	0.0460306	0.0426497	0.0308552	0.0426497	1	Nutf2	68051	-0.108471
ENSMUSG00000008461	-0.00322889	1	1	0.831299	0.0307623	0.0181377	4.09985	0.0438534	0.0307623	0.0564205	0.0564205	1	Fut1	14343	-0.0182775
ENSMUSG00000008475	-0.112702	1	1	0.0529717	0.00296583	0.00015015	8.53204	0.00509208	0.00296583	0.0242509	0.0242509	1	Arpc5	67771	-0.00230518
ENSMUSG00000008496	0.318564	0.572472	1	1.25301	0.0612563	0.0124501	3.70138	0.139845	0.0612563	0.0655197	0.0655197	1	Pou2f2	18987	0.0719441
ENSMUSG00000008540	-0.145887	1	1	0.590804	0.0347429	1.03006e-05	12.1177	0.0452094	0.0347429	0.0440639	0.0440639	1	Mgst1	56615	-0.0195394
ENSMUSG00000008575	0.0183312	0.892301	1	0.293326	0.017008	0.000246408	7.45951	0.0189159	0.017008	0.0225023	0.0225023	1	Nfib	18028	-0.00890811
ENSMUSG00000008601	0.735322	0.391164	1	5.20601	0.189514	0.116722	2.81214	0.28167	0.189514	0.0847318	0.189514	1	Rab25	53868	-0.219528
ENSMUSG00000008604	0.241891	0.622843	1	0.275418	0.0158493	0.000351768	6.52334	0.0247483	0.0158493	0.0246961	0.0246961	1	Ubqln4	94232	-0.0338322
ENSMUSG00000008668	-0.20354	1	1	0.691435	0.0406424	3.02572e-05	10.1835	0.0720191	0.0406424	0.0305767	0.0406424	1	Rps18	20084	-0.00786699
ENSMUSG00000008682	-0.200875	1	1	0.554833	0.0288283	0.00380889	8.74084	0.0723014	0.0288283	0.0248535	0.0288283	1	Rpl10	110954	-0.00802724
ENSMUSG00000008683	-0.21201	1	1	0.928054	0.0541779	0.000413517	9.44703	0.0866114	0.0541779	0.0272904	0.0541779	1	Rps15a	267019	0.00211491
ENSMUSG00000008690	0.339392	0.56018	1	0.15492	0.00872288	0.000390033	6.78814	0.0138784	0.00872288	0.0236517	0.0236517	1	Ncaph2	52683	0.0391073
ENSMUSG00000008730	0.41326	0.520319	1	0.331507	0.019144	0.000356353	7.62495	0.0232837	0.019144	0.0225213	0.0225213	1	Hipk1	15257	0.0436671
ENSMUSG00000008734	-0.200927	1	1	4.71323	0.195243	0.082006	2.75831	0.280301	0.195243	0.0858332	0.195243	1	Gprc5b	64297	0.0233444
ENSMUSG00000008763	0.531404	0.466017	1	0.449917	0.022708	0.00375773	5.2525	0.0250495	0.022708	0.0353532	0.0353532	1	Man1a2	17156	0.0669927
ENSMUSG00000008822	-0.205593	1	1	0.869745	0.0493392	0.00182232	6.15087	0.0488591	0.0493392	0.0267505	0.0493392	1	Acyp1	66204	0.0077455
ENSMUSG00000008845	0.453494	0.500681	1	5.56569	0.325842	0.00155176	6.91366	0.592212	0.325842	0.0232888	0.325842	1	Cd163	93671	-0.190936
ENSMUSG00000008855	0.15508	0.693727	1	0.543979	0.0308316	0.00116715	6.4525	0.0609365	0.0308316	0.0250367	0.0308316	1	Hdac5	15184	0.0445113
ENSMUSG00000008859	0.0514948	0.820482	1	0.104986	0.0056963	0.000479359	7.59749	0.00996207	0.0056963	0.0225094	0.0225094	1	Rala	56044	-0.0164029
ENSMUSG00000008892	-0.065352	1	1	0.0552093	0.00307404	0.000173561	8.83602	0.0180479	0.00307404	0.0251453	0.0251453	1	Vdac3	22335	-0.0207475
ENSMUSG00000008932	-0.21032	1	1	2.15156	0.0813177	0.0452447	3.34904	0.124327	0.0813177	0.0733052	0.0813177	1	Slc1a7	242607	0.00683625
ENSMUSG00000008958	0.0139667	0.905924	1	0.320602	0.0166124	0.00224657	6.40067	0.0344957	0.0166124	0.0253014	0.0253014	1	Vps72	21427	-0.00467801
ENSMUSG00000008976	-0.0491951	1	1	0.634957	0.0365138	0.000836593	6.24873	0.0354795	0.0365138	0.0261481	0.0365138	1	Gabpa	14390	0.0321348
ENSMUSG00000008999	0.686818	0.407249	1	1.09164	0.052715	0.0114993	4.05144	0.0751837	0.052715	0.0575302	0.0575302	1	Bmp7	12162	-0.0984428
ENSMUSG00000009013	6.78918	0.00917121	1	1.43625	0.0828325	0.00165293	6.80615	0.12748	0.0828325	0.0235945	0.0828325	1	Dynll1	56455	-0.291282
ENSMUSG00000009030	1.87628	0.170757	1	0.445523	0.023999	0.00220828	7.08691	0.0276555	0.023999	0.0229036	0.023999	1	Pdcl	67466	-0.0940028
ENSMUSG00000009035	0.0986846	0.753414	1	0.618171	0.0358404	0.000522621	7.59426	0.0391276	0.0358404	0.0225082	0.0358404	1	Tmem184b	223693	-0.0436889
ENSMUSG00000009073	0.924998	0.336166	1	0.128768	0.00625295	0.00132167	6.14457	0.00900995	0.00625295	0.026791	0.026791	1	Nf2	18016	-0.0718631
ENSMUSG00000009076	0.74999	0.386479	1	0.716569	0.0402806	0.00187052	5.90464	0.0557888	0.0402806	0.0284965	0.0402806	1	Zmat5	67178	-0.0820581
ENSMUSG00000009079	1.64579	0.199533	1	0.314093	0.01731	0.00116607	7.60378	0.0203072	0.01731	0.0225118	0.0225118	1	Ewsr1	14030	-0.0883878
ENSMUSG00000009090	0.244112	0.621252	1	0.290174	0.0164192	0.000649888	6.46406	0.0423315	0.0164192	0.0249795	0.0249795	1	Ap1b1	11764	-0.0344793
ENSMUSG00000009092	3.57122	0.0587892	1	4.39027	0.233514	0.0247374	3.93887	0.359807	0.233514	0.0601237	0.233514	1	Derl3	70377	-0.389034
ENSMUSG00000009108	1.65537	0.19823	1	1.79419	0.0707409	0.0347996	4.13234	0.0995344	0.0707409	0.0556796	0.0707409	1	Gnat2	14686	-0.178873
ENSMUSG00000009112	-0.211479	1	1	0.605831	0.0320405	0.00359664	7.33933	0.0349989	0.0320405	0.0225689	0.0320405	1	Bcl2l13	94044	0.00247765
ENSMUSG00000009115	3.15194	0.0758368	1	1.12856	0.0576104	0.00877537	4.93233	0.25071	0.0576104	0.0400279	0.0576104	1	Spatc1l	76573	-0.186943
ENSMUSG00000009145	1.36611	0.242482	1	2.17657	0.124609	0.00342474	5.98855	0.2423	0.124609	0.0278617	0.124609	1	Dqx1	93838	0.181764
ENSMUSG00000009207	0.209045	0.647517	1	0.68591	0.0320517	0.008296	4.28862	0.04694	0.0320517	0.0521819	0.0521819	1	Lnpk	69605	0.0542353
ENSMUSG00000009281	0.197951	0.65638	1	0.621858	0.0365575	2.23834e-05	10.6784	0.0643812	0.0365575	0.033286	0.0365575	1	Rarres2	71660	-0.0502629
ENSMUSG00000009291	0.0325791	0.856763	1	0.377043	0.0221178	6.11381e-05	8.26386	0.0598866	0.0221178	0.0235497	0.0235497	1	Pttg1ip	108705	0.0155852
ENSMUSG00000009292	1.20171	0.272981	1	1.52992	0.0737791	0.016216	5.59891	0.110269	0.0737791	0.0312198	0.0737791	1	Trpm2	28240	0.14453
ENSMUSG00000009293	1.79636	0.180153	1	0.64689	0.0375789	0.000473487	5.89671	0.0386272	0.0375789	0.0285588	0.0375789	1	Ube2g2	22213	-0.111192
ENSMUSG00000009376	-0.0250572	1	1	0.307165	0.0173561	0.000712457	8.17346	0.0165038	0.0173561	0.0233361	0.0233361	1	Met	17295	-0.00373578
ENSMUSG00000009378	0.924654	0.336256	1	0.79592	0.0466588	0.000160022	8.91796	0.130498	0.0466588	0.0254053	0.0466588	1	Slc16a12	240638	-0.0937991
ENSMUSG00000009406	-0.0209229	1	1	0.272023	0.0134238	0.00257755	5.77375	0.0402707	0.0134238	0.0295779	0.0295779	1	Elk1	13712	-0.00318826
ENSMUSG00000009418	-0.029144	1	1	1.64827	0.0813299	0.0156271	4.96041	0.136189	0.0813299	0.0395948	0.0813299	1	Nav1	215690	0.0548477
ENSMUSG00000009470	0.266433	0.605735	1	1.18378	0.0690657	0.000568146	8.178	0.0656732	0.0690657	0.0233465	0.0690657	1	Tnpo1	238799	0.0748469
ENSMUSG00000009535	0.0341606	0.853366	1	0.240835	0.0101174	0.00404937	6.0388	0.0278908	0.0101174	0.0275019	0.0275019	1	Rnmt	67897	0.0152691
ENSMUSG00000009545	-0.109398	1	1	1.29894	0.0421367	0.0342717	2.44215	0.088564	0.0421367	0.0920894	0.0920894	1	Kcnq1	16535	-0.0018578
ENSMUSG00000009549	-0.197869	1	1	0.467461	0.0270906	0.000407175	7.59478	0.037448	0.0270906	0.0225084	0.0270906	1	Srp14	20813	-0.0082663
ENSMUSG00000009555	0.022583	0.880547	1	0.215627	0.0120763	0.000607705	6.73813	0.0174975	0.0120763	0.02382	0.02382	1	Cdk9	107951	0.00519824
ENSMUSG00000009563	0.0423187	0.837013	1	0.350367	0.0199513	0.000658486	7.2838	0.0298169	0.0199513	0.0226198	0.0226198	1	Tor2a	30933	0.013439
ENSMUSG00000009566	-0.0439502	1	1	1.13046	0.0662985	0.000199228	8.3955	0.229304	0.0662985	0.0238837	0.0662985	1	Fpgs	14287	0.043558
ENSMUSG00000009569	1.46314	0.226432	1	0.372009	0.018911	0.00297186	6.33435	0.0321005	0.018911	0.0256582	0.0256582	1	Mkl2	239719	0.091256
ENSMUSG00000009575	3.27297	0.0704301	1	0.219568	0.00996826	0.00294753	6.74414	0.0180217	0.00996826	0.023799	0.023799	1	Cbx5	12419	-0.131894
ENSMUSG00000009585	0.103685	0.747451	1	2.11703	0.121142	0.00338934	6.28087	0.156179	0.121142	0.0259604	0.121142	1	Apobec3	80287	0.081492
ENSMUSG00000009614	-0.202375	1	1	0.932418	0.0547798	6.82954e-05	9.84486	0.117683	0.0547798	0.0289627	0.0547798	1	Sardh	192166	-0.00971133
ENSMUSG00000009621	0.243965	0.621357	1	0.0810216	0.00441374	0.00035223	6.27642	0.00589614	0.00441374	0.0259861	0.0259861	1	Vav2	22325	-0.0345827
ENSMUSG00000009630	0.607049	0.435901	1	0.213886	0.0121645	0.000417039	7.71793	0.02258	0.0121645	0.0225857	0.0225857	1	Ppp2cb	19053	0.0533677
ENSMUSG00000009633	-0.212404	1	1	4.23245	0.248752	0.000215383	8.40303	0.251685	0.248752	0.0239034	0.248752	1	G0s2	14373	-0.00193154
ENSMUSG00000009640	0.666211	0.414376	1	0.692641	0.038752	0.00199161	6.01038	0.0707421	0.038752	0.0277036	0.038752	1	Dmap1	66233	-0.0771653
ENSMUSG00000009646	0.488771	0.484476	1	0.694264	0.0406092	0.000229855	8.20504	0.0829958	0.0406092	0.0234089	0.0406092	1	Pla2g12b	69836	0.0691683
ENSMUSG00000009647	-0.155179	1	1	1.04898	0.0605698	0.00113494	6.19288	0.277863	0.0605698	0.026486	0.0605698	1	Mcu	215999	0.0245021
ENSMUSG00000009654	1.60494	0.205205	1	1.70234	0.0996715	0.000466375	7.15176	0.0913455	0.0996715	0.0227922	0.0996715	1	Oit3	18302	0.171973
ENSMUSG00000009681	0.00659309	0.935285	1	0.117661	0.00645983	0.000461402	7.72755	0.0145007	0.00645983	0.0225944	0.0225944	1	Bcr	110279	0.0103409
ENSMUSG00000009687	0.794972	0.372601	1	0.631183	0.033845	0.00328344	6.07148	0.0597927	0.033845	0.0272757	0.033845	1	Fxyd5	18301	-0.0787492
ENSMUSG00000009733	0.219958	0.639072	1	0.209428	0.00906814	0.00325116	5.67551	0.026563	0.00906814	0.0304694	0.0304694	1	Tfcp2	21422	0.0413653
ENSMUSG00000009739	1.84928	0.173867	1	0.507939	0.0192987	0.0105801	5.57142	0.039553	0.0192987	0.0315042	0.0315042	1	Pou6f1	19009	0.125526
ENSMUSG00000009741	-0.0228932	1	1	0.105975	0.00589415	0.000339698	8.03037	0.00607291	0.00589415	0.0230348	0.0230348	1	Ubp1	22221	0.0103658
ENSMUSG00000009772	2.84353	0.0917424	1	0.436522	0.0232628	0.002415	5.92928	0.0337788	0.0232628	0.0283056	0.0283056	1	Nuak2	74137	-0.132371
ENSMUSG00000009828	1.08918	0.296654	1	0.201135	0.00876091	0.00307056	6.85196	0.0224903	0.00876091	0.0234575	0.0234575	1	Ick	56542	-0.0753688
ENSMUSG00000009863	-0.19265	1	1	0.603753	0.0354579	5.69586e-05	9.69871	0.0399143	0.0354579	0.0283213	0.0354579	1	Sdhb	67680	-0.0109424
ENSMUSG00000009894	0.804235	0.36983	1	0.4203	0.0243701	0.000353466	7.06491	0.0322431	0.0243701	0.0229454	0.0243701	1	Snap47	67826	-0.0645484
ENSMUSG00000009905	2.34769	0.125469	1	1.32515	0.0725815	0.0053686	6.79551	0.13733	0.0725815	0.0236281	0.0725815	1	Kdsr	70750	0.178451
ENSMUSG00000009907	1.47557	0.224469	1	0.683617	0.0389629	0.00124986	6.90254	0.0361707	0.0389629	0.023318	0.0389629	1	Vps4b	20479	0.105196
ENSMUSG00000009927	-0.171694	1	1	0.52126	0.030611	5.13667e-05	9.76549	0.0542871	0.030611	0.0286103	0.030611	1	Rps25	75617	-0.0145756
ENSMUSG00000009995	0.0265944	0.870457	1	0.221729	0.011532	0.00151081	6.55149	0.0185655	0.011532	0.0245677	0.0245677	1	Taz	66826	-0.00734875
ENSMUSG00000010021	1.4811	0.223602	1	1.75496	0.0263262	0.0769068	3.27553	0.105702	0.0263262	0.0749085	0.0749085	1	Kif19a	286942	-0.214093
ENSMUSG00000010025	0.686335	0.407414	1	0.490237	0.0287905	4.696e-05	9.53912	0.029003	0.0287905	0.0276571	0.0287905	1	Aldh3a2	11671	-0.0656418
ENSMUSG00000010045	0.395301	0.529526	1	0.50924	0.0293354	0.000619833	7.41975	0.0455621	0.0293354	0.0225176	0.0293354	1	Tmem115	56395	-0.0552138
ENSMUSG00000010047	0.0220874	0.881855	1	0.560408	0.0318609	0.00110425	8.25552	0.0356968	0.0318609	0.0235293	0.0318609	1	Hyal2	15587	0.0361514
ENSMUSG00000010048	1.48554	0.22291	1	0.171989	0.00892643	0.00119056	6.88174	0.0132918	0.00892643	0.023374	0.023374	1	Ifrd2	15983	-0.0848173
ENSMUSG00000010051	1.94582	0.163037	1	1.41222	0.0823213	0.00075067	7.2992	0.0974052	0.0823213	0.0226044	0.0823213	1	Hyal1	15586	-0.16998
ENSMUSG00000010054	0.247482	0.618853	1	0.324043	0.0184174	0.000643992	6.14583	0.0330252	0.0184174	0.0267829	0.0267829	1	Tusc2	80385	-0.0365838
ENSMUSG00000010057	1.02826	0.310567	1	0.381956	0.0214055	0.00106245	6.09149	0.0501566	0.0214055	0.0271401	0.0271401	1	Nprl2	56032	-0.0761319
ENSMUSG00000010064	0.562543	0.453237	1	0.820799	0.0482682	1.40671e-05	10.105	0.0702088	0.0482682	0.0301862	0.0482682	1	Slc38a3	76257	0.0789924
ENSMUSG00000010067	0.30463	0.580995	1	0.596841	0.0322401	0.00286818	5.96295	0.0496125	0.0322401	0.0280508	0.0322401	1	Rassf1	56289	0.0551982
ENSMUSG00000010080	2.72626	0.0987099	1	5.6781	0.162922	0.171083	2.1533	0.365353	0.162922	0.0974388	0.162922	1	Epn3	71889	-0.393935
ENSMUSG00000010095	-0.0874214	1	1	0.59675	0.0345361	0.000566784	7.0244	0.113603	0.0345361	0.0230277	0.0345361	1	Slc3a2	17254	-0.027277
ENSMUSG00000010097	1.20266	0.272791	1	0.848956	0.0494803	0.000458272	7.28464	0.0585866	0.0494803	0.0226189	0.0494803	1	Nxf1	53319	-0.107698
ENSMUSG00000010110	0.492977	0.482602	1	0.27523	0.015792	0.000398029	7.36667	0.0158291	0.015792	0.0225484	0.0225484	1	Stx5a	56389	-0.0473816
ENSMUSG00000010122	0.156155	0.692721	1	0.266171	0.0154665	0.000190609	8.59709	0.0774668	0.0154665	0.0244332	0.0244332	1	Slc47a1	67473	0.0329484
ENSMUSG00000010142	1.09661	0.295012	1	4.09428	0.189989	0.0508512	2.36324	0.254491	0.189989	0.093588	0.189989	1	Tnfrsf13b	57916	0.227776
ENSMUSG00000010175	3.61529	0.0572508	1	0.365455	0.0212443	0.000253012	7.88032	0.0214435	0.0212443	0.0227786	0.0227786	1	Prox1	19130	-0.129326
ENSMUSG00000010205	2.48648	0.114828	1	0.154323	0.00851085	0.000566997	7.45881	0.0109029	0.00851085	0.0225025	0.0225025	1	Raver1	71766	-0.107066
ENSMUSG00000010277	1.00202	0.316822	1	0.147317	0.00803824	0.000627455	7.18847	0.00940306	0.00803824	0.022737	0.022737	1	2610507B11Rik	72503	-0.0679323
ENSMUSG00000010290	0.276085	0.599279	1	0.104813	0.00481792	0.00134755	6.56508	0.01161	0.00481792	0.0245071	0.0245071	1	AI597479	98404	-0.0361637
ENSMUSG00000010307	-0.187969	1	1	0.621782	0.0355333	0.00104213	6.79125	0.0624425	0.0355333	0.0236417	0.0355333	1	Tmem86a	67893	-0.0123447
ENSMUSG00000010358	4.09287	0.0430645	1	0.845986	0.0493282	0.000435697	7.43552	0.0499703	0.0493282	0.0225106	0.0493282	1	Ifi35	70110	-0.181023
ENSMUSG00000010362	0.114105	0.735518	1	0.313014	0.0165897	0.00182282	6.28559	0.0325115	0.0165897	0.0259332	0.0259332	1	Rdm1	66599	0.0242156
ENSMUSG00000010376	0.33828	0.560824	1	0.850364	0.0497729	0.000248544	8.22152	0.0606928	0.0497729	0.0234477	0.0497729	1	Nedd8	18002	-0.0679682
ENSMUSG00000010392	0.313927	0.57528	1	0.191117	0.0107711	0.000471051	7.22943	0.011221	0.0107711	0.022682	0.022682	1	Gosr1	53334	-0.0374803
ENSMUSG00000010406	0.516501	0.472338	1	0.773147	0.0451041	0.000375137	7.94553	0.069604	0.0451041	0.0228816	0.0451041	1	Mrpl52	68836	-0.0743956
ENSMUSG00000010453	4.86073	0.0274748	1	0.499502	0.0284395	0.000942923	7.31179	0.0409408	0.0284395	0.0225925	0.0284395	1	Kansl3	226976	0.149607
ENSMUSG00000010461	0.74124	0.389264	1	1.75508	0.046777	0.0564632	2.87597	0.0934716	0.046777	0.0834136	0.0834136	1	Eya4	14051	0.148501
ENSMUSG00000010517	0.079014	0.778638	1	0.0959294	0.00502428	0.000618622	6.29867	0.00937431	0.00502428	0.0258583	0.0258583	1	Faf1	14084	0.0181071
ENSMUSG00000010538	0.469045	0.493427	1	0.952915	0.0488131	0.00724076	5.0313	0.0727764	0.0488131	0.0385176	0.0488131	1	Tsacc	76927	-0.0799066
ENSMUSG00000010554	1.63569	0.200918	1	0.354899	0.0167371	0.00413928	6.16158	0.0305494	0.0167371	0.0266823	0.0266823	1	Mettl16	67493	-0.100276
ENSMUSG00000010601	0.233972	0.628594	1	0.885089	0.0519452	0.000118861	8.81625	0.0788724	0.0519452	0.0250838	0.0519452	1	Apol7a	75761	-0.0625126
ENSMUSG00000010607	0.146193	0.702201	1	0.394358	0.0224001	0.00079745	7.18894	0.0373104	0.0224001	0.0227363	0.0227363	1	Pigyl	66268	0.0350383
ENSMUSG00000010608	-0.105846	1	1	1.03933	0.0595619	0.0015754	6.12352	0.0767246	0.0595619	0.0269276	0.0595619	1	Rbm25	67039	0.0332486
ENSMUSG00000010609	0.00170931	0.967022	1	1.04991	0.0616007	0.000158646	9.86341	0.379455	0.0616007	0.0290464	0.0616007	1	Psen2	19165	0.0472961
ENSMUSG00000010651	0.583925	0.444778	1	1.05037	0.0617735	1.30231e-05	10.7225	0.0624088	0.0617735	0.033549	0.0617735	1	Acaa1b	235674	0.0905592
ENSMUSG00000010660	-0.00846827	1	1	0.85803	0.0229605	0.0275118	3.56377	0.0459549	0.0229605	0.0685759	0.0685759	1	Plcd1	18799	-0.0216845
ENSMUSG00000010663	0.43593	0.509094	1	0.382391	0.0224751	1.85161e-05	10.7703	0.0244052	0.0224751	0.0338386	0.0338386	1	Fads1	76267	-0.0652235
ENSMUSG00000010721	0.504988	0.477316	1	0.207669	0.0074651	0.00475075	5.53092	0.0118792	0.0074651	0.0319379	0.0319379	1	Lmbr1	56873	0.0634052
ENSMUSG00000010751	0.942089	0.331741	1	0.899411	0.0315408	0.0213657	4.98447	0.131663	0.0315408	0.0392264	0.0392264	1	Tnfrsf22	79202	-0.108321
ENSMUSG00000010755	0.645951	0.421564	1	0.878708	0.0504713	0.00121743	5.79693	0.0509978	0.0504713	0.0293778	0.0504713	1	Cars	27267	0.085928
ENSMUSG00000010797	0.00410885	0.94889	1	3.85597	0.222746	0.00407566	5.65979	0.209896	0.222746	0.0306188	0.222746	1	Wnt2	22413	-0.0911428
ENSMUSG00000010830	0.865338	0.352249	1	4.7105	0.233128	0.0439608	3.28939	0.253202	0.233128	0.0746068	0.233128	1	Kdelr3	105785	0.222323
ENSMUSG00000010911	0.055497	0.81376	1	0.75071	0.0429526	0.0012068	6.49114	0.0439538	0.0429526	0.0248479	0.0429526	1	Apip	56369	-0.0447035
ENSMUSG00000010914	1.06942	0.301076	1	0.269573	0.0138211	0.00203611	7.42444	0.0219994	0.0138211	0.0225154	0.0225154	1	Pdhx	27402	-0.0723857
ENSMUSG00000010936	0.0452865	0.831478	1	0.537213	0.0309596	0.000641191	7.28206	0.0317549	0.0309596	0.0226216	0.0309596	1	Vac14	234729	-0.0370936
ENSMUSG00000011034	0.765703	0.38155	1	4.98717	0.283444	0.0099187	4.83962	0.326158	0.283444	0.0414912	0.283444	1	Slc5a1	20537	-0.218198
ENSMUSG00000011096	0.11906	0.730057	1	0.497254	0.0282111	0.00103915	7.50432	0.0348012	0.0282111	0.0224945	0.0282111	1	Akt1s1	67605	0.040436
ENSMUSG00000011114	1.33756	0.247466	1	0.498448	0.0290524	0.000268122	8.05378	0.0528279	0.0290524	0.0230806	0.0290524	1	Tbrg1	21376	-0.0862228
ENSMUSG00000011148	0.501194	0.478976	1	0.908739	0.0530203	0.000434946	7.72351	0.0709325	0.0530203	0.0225907	0.0530203	1	Adssl1	11565	0.0798198
ENSMUSG00000011158	0.859255	0.353947	1	0.0825956	0.00369979	0.00115877	6.83048	0.016432	0.00369979	0.0235203	0.0235203	1	Brf1	72308	0.064133
ENSMUSG00000011179	4.99723	0.025388	1	0.797999	0.0468085	0.000132634	8.91041	0.0427469	0.0468085	0.025381	0.0468085	1	Odc1	18263	-0.191311
ENSMUSG00000011254	0.281028	0.596028	1	0.288283	0.00912433	0.00783351	4.36468	0.0160722	0.00912433	0.0505338	0.0505338	1	Thg1l	66628	-0.0633995
ENSMUSG00000011256	-0.0296807	1	1	0.813422	0.0363843	0.011464	3.01871	0.0506273	0.0363843	0.0804218	0.0804218	1	Adam19	11492	-0.0299899
ENSMUSG00000011257	1.29866	0.254458	1	0.470191	0.0263448	0.00131351	7.88728	0.0466294	0.0263448	0.0227889	0.0263448	1	Pabpc4	230721	0.0827255
ENSMUSG00000011263	-0.185333	1	1	0.947983	0.053897	0.00186672	6.34594	0.0503088	0.053897	0.0255944	0.053897	1	Exoc3l2	74463	0.0160402
ENSMUSG00000011267	0.469329	0.493296	1	1.654	0.0501317	0.0471626	2.77316	0.101567	0.0501317	0.0855304	0.0855304	1	Zfp296	63872	-0.118093
ENSMUSG00000011305	0.173184	0.677297	1	0.84819	0.0496235	0.000270032	8.16362	0.146505	0.0496235	0.0233139	0.0496235	1	Plin5	66968	-0.0569204
ENSMUSG00000011306	0.596683	0.439847	1	0.280986	0.015629	0.000899564	6.87087	0.0300261	0.015629	0.023404	0.023404	1	Sugp1	70616	-0.0532445
ENSMUSG00000011382	2.52218	0.112255	1	0.579297	0.0339659	0.000110321	8.99386	0.0329916	0.0339659	0.0256535	0.0339659	1	Dhdh	71755	0.121682
ENSMUSG00000011427	0.0325041	0.856926	1	0.290552	0.0140971	0.00299424	6.34984	0.022922	0.0140971	0.025573	0.025573	1	Zfp790	233056	-0.0112026
ENSMUSG00000011658	-0.0339172	1	1	1.17006	0.0597292	0.00909768	6.08178	0.0636051	0.0597292	0.0272056	0.0597292	1	Fuz	70300	0.0456085
ENSMUSG00000011752	0.0160405	0.899217	1	0.247334	0.0144238	0.000125208	9.38007	0.0304202	0.0144238	0.0270312	0.0270312	1	Pgam1	18648	-0.0283846
ENSMUSG00000011831	1.69379	0.193102	1	0.434134	0.0248921	0.000645186	7.57981	0.0230979	0.0248921	0.0225035	0.0248921	1	Evi5	14020	0.0888463
ENSMUSG00000011832	0.0135984	0.907167	1	0.302785	0.0120312	0.0057797	5.40731	0.0168216	0.0120312	0.0333648	0.0333648	1	Evi5l	213027	-0.0210328
ENSMUSG00000011837	0.615923	0.432566	1	0.515905	0.0287849	0.00156251	6.32635	0.0461723	0.0287849	0.0257025	0.0287849	1	Snapc2	102209	0.0647034
ENSMUSG00000011877	-0.0155056	1	1	0.17911	0.00950127	0.00103462	5.67291	0.0113071	0.00950127	0.0304939	0.0304939	1	Git1	216963	-0.0116591
ENSMUSG00000011884	0.130999	0.717399	1	0.408296	0.0213901	0.00262736	5.47477	0.0225875	0.0213901	0.0325673	0.0325673	1	Gltp	56356	0.0335477
ENSMUSG00000011958	0.116511	0.73285	1	0.416884	0.0234176	0.00110499	6.95091	0.0316505	0.0234176	0.0231951	0.0234176	1	Bnip2	12175	0.0368828
ENSMUSG00000011960	1.0197	0.31259	1	0.197667	0.00720438	0.00442308	5.01386	0.0115541	0.00720438	0.0387802	0.0387802	1	Ccnt1	12455	-0.0981835
ENSMUSG00000012017	-0.0134991	1	1	0.532074	0.0281024	0.00319605	5.75114	0.0548286	0.0281024	0.0297767	0.0297767	1	Scarf2	224024	-0.0103047
ENSMUSG00000012076	0.294895	0.587101	1	0.219182	0.00796094	0.00493213	5.32831	0.0166777	0.00796094	0.0343531	0.0343531	1	Brms1l	52592	-0.0527932
ENSMUSG00000012114	0.340078	0.559784	1	0.261716	0.0145372	0.000857892	7.1514	0.0224806	0.0145372	0.0227928	0.0227928	1	Med15	94112	0.039519
ENSMUSG00000012117	0.825194	0.363666	1	0.243446	0.0129503	0.00137005	7.35885	0.0177193	0.0129503	0.022554	0.022554	1	Dhdds	67422	-0.0626522
ENSMUSG00000012123	-0.0986615	1	1	2.86007	0.120499	0.0477401	3.69424	0.157891	0.120499	0.0656787	0.120499	1	Aim1l	230806	0.0569772
ENSMUSG00000012296	0.205703	0.650157	1	0.155829	0.00597119	0.00319521	5.81578	0.0102234	0.00597119	0.0292179	0.0292179	1	Tjap1	74094	-0.0387288
ENSMUSG00000012350	-0.173901	1	1	3.97976	0.200808	0.0332958	2.58416	0.209625	0.200808	0.0893266	0.200808	1	Ehf	13661	-0.0391708
ENSMUSG00000012405	0.000184685	0.989157	1	1.40532	0.0823799	0.000285745	9.44134	0.112957	0.0823799	0.0272681	0.0823799	1	Rpl15	66480	0.0545248
ENSMUSG00000012422	1.8964	0.168482	1	0.631485	0.0359645	0.00118172	6.52647	0.0356121	0.0359645	0.0246816	0.0359645	1	Tmem167	66074	-0.112425
ENSMUSG00000012428	4.29067	0.0383221	1	1.32915	0.0780457	0.000139366	8.97949	0.0722588	0.0780457	0.0256059	0.0780457	1	Steap4	117167	-0.231503
ENSMUSG00000012429	1.74219	0.186862	1	0.206202	0.00982351	0.00230601	6.16485	0.0132439	0.00982351	0.0266615	0.0266615	1	Mplkip	66308	0.10026
ENSMUSG00000012443	0.19526	0.658574	1	0.476887	0.0145618	0.0134904	4.3758	0.0378789	0.0145618	0.0502965	0.0502965	1	Kif11	16551	0.0557398
ENSMUSG00000012483	1.1595	0.28157	1	0.877679	0.0490999	0.00252824	6.05122	0.0857367	0.0490999	0.0274153	0.0490999	1	Rpa3	68240	0.107879
ENSMUSG00000012519	0.812469	0.367391	1	1.41295	0.0787868	0.00432821	5.68678	0.0942966	0.0787868	0.0303634	0.0787868	1	Mlkl	74568	-0.118817
ENSMUSG00000012535	0.174687	0.67598	1	0.11164	0.00585495	0.000712087	7.87012	0.00721974	0.00585495	0.0227637	0.0227637	1	Tnpo3	320938	-0.0309675
ENSMUSG00000012609	5.59367	0.0180255	1	0.627369	0.0322677	0.00463634	6.39102	0.0609578	0.0322677	0.025352	0.0322677	1	Ttll5	320244	0.179281
ENSMUSG00000012640	0.0449247	0.832143	1	0.813626	0.0405547	0.00730566	5.04065	0.0618784	0.0405547	0.0383775	0.0405547	1	Zfp715	69930	0.0456179
ENSMUSG00000012848	-0.0306127	1	1	0.439365	0.0258014	4.35992e-05	9.98127	0.0756263	0.0258014	0.0295909	0.0295909	1	Rps5	20103	0.0177647
ENSMUSG00000012889	0.724235	0.394758	1	4.27278	0.14052	0.11082	2.4693	0.310478	0.14052	0.0915675	0.14052	1	Podnl1	244550	-0.197741
ENSMUSG00000013033	-0.163286	1	1	1.20964	0.034643	0.0365126	5.23257	0.117695	0.034643	0.0356239	0.0356239	1	Adgrl1	330814	-0.00889938
ENSMUSG00000013076	-0.0408269	1	1	0.489127	0.0266457	0.00212642	4.1816	0.0290202	0.0266457	0.0545637	0.0545637	1	Amotl1	75723	-0.00636058
ENSMUSG00000013089	0.495067	0.481676	1	0.286241	0.014433	0.00240469	3.39583	0.0236137	0.014433	0.0722802	0.0722802	1	Etv5	104156	-0.0927565
ENSMUSG00000013150	0.750955	0.386174	1	0.635347	0.0290914	0.0082819	5.392	0.130738	0.0290914	0.0335519	0.0335519	1	Gfod2	70575	-0.080253
ENSMUSG00000013155	-0.0482398	1	1	1.88034	0.0335487	0.0770595	2.74527	0.10189	0.0335487	0.0860985	0.0860985	1	Enkd1	102124	-0.00737387
ENSMUSG00000013160	-0.0261275	1	1	0.188102	0.0108517	0.000213197	8.03359	0.0328665	0.0108517	0.023041	0.023041	1	Atp6v0d1	11972	0.00669791
ENSMUSG00000013236	2.25079	0.133546	1	1.11576	0.0607297	0.00490295	5.34821	0.0885962	0.0607297	0.0340989	0.0607297	1	Ptprs	19280	0.160807
ENSMUSG00000013275	0.372503	0.541643	1	0.85008	0.042629	0.00737572	3.17714	0.0679565	0.042629	0.0770381	0.0770381	1	Slc41a1	98396	-0.0856643
ENSMUSG00000013367	0.386292	0.534255	1	1.09452	0.034894	0.0294894	3.37355	0.134136	0.034894	0.0727686	0.0727686	1	Iglon5	210094	-0.0928839
ENSMUSG00000013419	0.0905967	0.76342	1	1.3615	0.0700893	0.0099988	4.5965	0.0833989	0.0700893	0.0458163	0.0700893	1	Zfp651	270210	-0.0639956
ENSMUSG00000013465	1.35029	0.245228	1	0.463714	0.0198766	0.00740068	5.10464	0.0272666	0.0198766	0.0374321	0.0374321	1	Nelfb	58202	-0.112295
ENSMUSG00000013495	0.777216	0.377994	1	0.591107	0.0320747	0.00269627	6.14953	0.0598497	0.0320747	0.0267591	0.0320747	1	Tmem175	72392	-0.0755503
ENSMUSG00000013539	0.757681	0.384055	1	0.410785	0.0233779	0.000785915	6.00293	0.0246553	0.0233779	0.0277572	0.0277572	1	Tango2	27883	-0.0659043
ENSMUSG00000013584	1.06125	0.30293	1	5.85468	0.281719	0.0626742	2.97906	0.497686	0.281719	0.0812587	0.281719	1	Aldh1a2	19378	0.268791
ENSMUSG00000013593	0.0154227	0.901166	1	0.288383	0.0169067	5.69504e-05	8.79993	0.0225451	0.0169067	0.0250334	0.0250334	1	Ndufs2	226646	0.0207992
ENSMUSG00000013622	-0.0185706	1	1	0.165367	0.00954559	0.000181852	8.17772	0.0344552	0.00954559	0.0233458	0.0233458	1	Atraid	381629	0.0124815
ENSMUSG00000013629	0.658308	0.417158	1	2.95604	0.155965	0.0179196	4.15015	0.178446	0.155965	0.0552749	0.155965	1	Cad	69719	-0.15871
ENSMUSG00000013646	0.0244368	0.875779	1	0.158503	0.00780283	0.00152089	7.32635	0.0223778	0.00780283	0.0225796	0.0225796	1	Sh3bp5l	79566	0.00905374
ENSMUSG00000013662	0.0157248	0.900208	1	0.109778	0.00625928	0.000198223	8.41338	0.00886868	0.00625928	0.0239306	0.0239306	1	Atad1	67979	-0.022228
ENSMUSG00000013663	-0.0461946	1	1	0.135408	0.00788149	8.37017e-05	8.58925	0.0116828	0.00788149	0.0244109	0.0244109	1	Pten	19211	0.0160262
ENSMUSG00000013698	0.0169018	0.896561	1	0.254973	0.0145047	0.000493721	6.70174	0.0202464	0.0145047	0.0239512	0.0239512	1	Pea15a	18611	-0.00332014
ENSMUSG00000013701	0.665268	0.414706	1	0.49188	0.0288311	0.000102981	8.346	0.0339087	0.0288311	0.0237557	0.0288311	1	Timm23	53600	-0.0649935
ENSMUSG00000013707	0.498848	0.480007	1	0.463268	0.0193165	0.00793461	4.97868	0.0364228	0.0193165	0.0393147	0.0393147	1	Tnfaip8l2	69769	-0.0726022
ENSMUSG00000013736	0.0238877	0.877171	1	0.147518	0.00782582	0.000851733	6.69105	0.0183045	0.00782582	0.0239911	0.0239911	1	Trnt1	70047	0.0036516
ENSMUSG00000013787	0.0439455	0.833955	1	0.132883	0.00742436	0.000392301	7.04229	0.0071405	0.00742436	0.0229905	0.0229905	1	Ehmt2	110147	-0.0107885
ENSMUSG00000013822	-0.173281	1	1	0.646976	0.0376499	0.000407499	8.03119	0.0588334	0.0376499	0.0230364	0.0376499	1	Elof1	66126	-0.0159197
ENSMUSG00000013833	-0.119682	1	1	0.678336	0.0389866	0.000915515	5.85501	0.0409766	0.0389866	0.0288929	0.0389866	1	Med16	216154	0.0250621
ENSMUSG00000013846	2.99528	0.0835073	1	0.482785	0.0282285	0.00017068	8.92661	0.133751	0.0282285	0.0254332	0.0282285	1	St3gal1	20442	-0.120066
ENSMUSG00000013858	1.63121	0.201535	1	0.421785	0.02463	0.00018086	8.73447	0.0288541	0.02463	0.0248344	0.0248344	1	Tmem259	216157	0.091373
ENSMUSG00000013878	0.0114051	0.914952	1	0.197753	0.0105741	0.00105845	6.21957	0.0104444	0.0105741	0.0263226	0.0263226	1	Rnf170	77733	0.00300562
ENSMUSG00000013921	0.63151	0.426802	1	2.63941	0.0767295	0.0785299	2.35695	0.178075	0.0767295	0.0937063	0.0937063	1	Clip3	76686	0.153154
ENSMUSG00000013973	0.101093	0.750522	1	0.0750304	0.00267815	0.0017354	6.97515	0.00522761	0.00267815	0.0231373	0.0231373	1	Dedd	21945	-0.0196918
ENSMUSG00000013974	-0.0450854	1	1	3.73594	0.139064	0.0806973	2.76429	0.220152	0.139064	0.0857114	0.139064	1	Mcemp1	69189	-0.0789185
ENSMUSG00000013997	0.0549062	0.814736	1	0.267505	0.0155574	0.000178158	8.80065	0.0173895	0.0155574	0.0250356	0.0250356	1	Nit1	27045	0.0258936
ENSMUSG00000014030	0.352126	0.552912	1	3.22243	0.0557542	0.1338	1.97067	0.181885	0.0557542	0.100614	0.100614	1	Pax5	18507	-0.140475
ENSMUSG00000014039	-0.00610836	1	1	0.666758	-0.010853	0.050074	4.65149	0.0471562	0	0.0447773	0.0447773	1	Prdm15	114604	-0.0240957
ENSMUSG00000014074	1.75612	0.185109	1	0.333149	0.0175514	0.00204561	6.89083	0.0329792	0.0175514	0.0233493	0.0233493	1	Rnf168	70238	-0.0941136
ENSMUSG00000014075	-0.161417	1	1	1.17092	0.0596752	0.0092022	4.52999	0.0669199	0.0596752	0.0471169	0.0596752	1	Tctex1d2	66061	-0.0244394
ENSMUSG00000014077	-0.0772654	1	1	0.155115	0.00906913	5.52937e-05	8.66049	0.0440807	0.00906913	0.0246156	0.0246156	1	Chp1	56398	0.0105859
ENSMUSG00000014158	2.67423	0.101985	1	0.98365	0.0269986	0.0308632	3.37624	0.0590093	0.0269986	0.0727097	0.0727097	1	Trpv4	63873	0.237445
ENSMUSG00000014164	0.725036	0.394497	1	0.959094	0.0519394	0.00447782	5.60992	0.0531191	0.0519394	0.0311081	0.0519394	1	Klhl3	100503085	0.0937245
ENSMUSG00000014177	0.68571	0.407627	1	0.326447	0.018453	0.000749807	6.37388	0.0182262	0.018453	0.0254431	0.0254431	1	Tvp23b	67510	0.0594979
ENSMUSG00000014195	0.274928	0.600045	1	0.198837	0.0107498	0.000946474	7.08018	0.0112312	0.0107498	0.0229161	0.0229161	1	Dnajc7	56354	-0.0352467
ENSMUSG00000014226	0.816315	0.36626	1	1.11159	0.0637693	0.00161817	6.46208	0.0659247	0.0637693	0.0249893	0.0637693	1	Cacybp	12301	-0.105579
ENSMUSG00000014232	0.618041	0.431776	1	0.648802	0.03507	0.00309486	5.13159	0.0483034	0.03507	0.0370417	0.0370417	1	Cluap1	76779	-0.0718267
ENSMUSG00000014243	-0.150361	1	1	0.690052	0.0389811	0.00161014	6.4428	0.0458724	0.0389811	0.0250853	0.0389811	1	Zswim7	69747	-0.0206899
ENSMUSG00000014245	1.03094	0.309938	1	0.982031	0.053253	0.00451351	5.14321	0.0849866	0.053253	0.0368748	0.053253	1	Pigl	327942	-0.108807
ENSMUSG00000014294	-0.0892361	1	1	1.1144	0.0654033	0.000149957	8.82897	0.0890637	0.0654033	0.0251233	0.0654033	1	Ndufa2	17991	-0.0370047
ENSMUSG00000014301	-0.209389	1	1	0.811527	0.0429175	0.0048194	6.55292	0.0518673	0.0429175	0.0245612	0.0429175	1	Pam16	66449	-0.00501834
ENSMUSG00000014303	0.343809	0.557639	1	1.97688	0.0935104	0.0227767	3.05128	0.115595	0.0935104	0.0797312	0.0935104	1	Glis2	83396	-0.104143
ENSMUSG00000014313	-0.1651	1	1	3.10041	0.182333	4.44774e-05	10.3895	0.215	0.182333	0.0316515	0.182333	1	Cox6c	12864	0.0383097
ENSMUSG00000014329	-0.115832	1	1	2.58499	0.149086	0.00297277	5.38465	0.142866	0.149086	0.0336425	0.149086	1	Bicc1	83675	-0.0499265
ENSMUSG00000014349	-0.0994946	1	1	0.0353841	0.00191103	0.000170392	8.43812	0.00407944	0.00191103	0.0239961	0.0239961	1	Ube2z	268470	0.00581204
ENSMUSG00000014353	-0.0946309	1	1	0.589272	0.0324999	0.00216311	6.58228	0.0410324	0.0324999	0.0244318	0.0324999	1	Tmem87b	72477	0.0263151
ENSMUSG00000014355	0.908292	0.340568	1	0.178929	0.00476743	0.00575783	5.66713	0.0128706	0.00476743	0.0305487	0.0305487	1	Anapc1	17222	-0.0828218
ENSMUSG00000014361	0.221005	0.638275	1	0.858176	0.0496638	0.000817118	7.0512	0.069303	0.0496638	0.0229725	0.0496638	1	Mertk	17289	0.0606642
ENSMUSG00000014402	0.0346707	0.852287	1	0.0673234	0.00350628	0.000453915	6.70387	0.012715	0.00350628	0.0239433	0.0239433	1	Tsg101	22088	-0.00632934
ENSMUSG00000014418	-0.0224032	1	1	0.195698	0.0043324	0.00717924	5.49374	0.0246522	0.0043324	0.0323511	0.0323511	1	Hps5	246694	-0.0129095
ENSMUSG00000014426	0.0342135	0.853253	1	0.0715337	0.00367544	0.000532432	7.31544	0.00658652	0.00367544	0.0225892	0.0225892	1	Map3k4	26407	-0.0105033
ENSMUSG00000014444	0.0582521	0.80928	1	0.580589	0.0123823	0.02177	5.07179	0.0352929	0.0123823	0.0379144	0.0379144	1	Piezo1	234839	0.0344345
ENSMUSG00000014453	0.278932	0.597402	1	0.78371	0.0205463	0.0255544	3.64781	0.0755085	0.0205463	0.0667111	0.0667111	1	Blk	12143	-0.0758665
ENSMUSG00000014470	-0.0103531	1	1	0.353199	0.0190023	0.00177409	5.64766	0.0247548	0.0190023	0.0307355	0.0307355	1	Rnf166	68718	-0.00945157
ENSMUSG00000014496	0.0026579	0.958883	1	0.336096	0.0192895	0.000480812	7.75227	0.0233284	0.0192895	0.0226183	0.0226183	1	Ankrd28	105522	-0.0066167
ENSMUSG00000014498	0.0872659	0.767682	1	0.552431	0.0317341	0.000761833	6.57402	0.0476649	0.0317341	0.0244677	0.0317341	1	Ankrd52	237615	0.0405415
ENSMUSG00000014503	0.523767	0.469239	1	0.485349	0.0231984	0.00535153	5.35724	0.0882877	0.0231984	0.0339847	0.0339847	1	Pkd2l2	53871	-0.0660943
ENSMUSG00000014504	0.376889	0.539273	1	1.47948	0.0861078	0.000920299	7.1305	0.0955322	0.0861078	0.0228268	0.0861078	1	Srp19	66384	-0.0926959
ENSMUSG00000014542	0.327059	0.567396	1	0.855342	0.0499455	0.000368772	9.14743	0.0475016	0.0499455	0.0261779	0.0499455	1	Clec4f	51811	-0.0674783
ENSMUSG00000014547	-0.178855	1	1	0.880588	0.0493939	0.00240537	5.99043	0.0695293	0.0493939	0.027848	0.0493939	1	Wdfy2	268752	-0.0172034
ENSMUSG00000014550	0.477304	0.489646	1	0.228422	0.00952124	0.00391537	4.78793	0.018261	0.00952124	0.0423505	0.0423505	1	Rbsn	78287	-0.0726162
ENSMUSG00000014551	1.30922	0.252535	1	0.585175	0.0321464	0.00227563	6.0484	0.0565554	0.0321464	0.0274348	0.0321464	1	Mrps25	64658	-0.0925979
ENSMUSG00000014554	0.0797359	0.777656	1	0.36292	0.0200453	0.00130291	6.3001	0.0299117	0.0200453	0.0258502	0.0258502	1	Dguok	27369	-0.0198993
ENSMUSG00000014592	2.18051	0.139768	1	0.592731	0.0254826	0.00938392	6.64726	0.0344691	0.0254826	0.024161	0.0254826	1	Camta1	100072	-0.117918
ENSMUSG00000014599	2.01638	0.155609	1	0.844345	0.0474139	0.00225344	6.31459	0.0566416	0.0474139	0.0257683	0.0474139	1	Csf1	12977	-0.133449
ENSMUSG00000014601	3.18582	0.0742798	1	0.406118	0.0226704	0.00121884	6.54661	0.040391	0.0226704	0.0245896	0.0245896	1	Strip1	229707	-0.128022
ENSMUSG00000014602	-0.0336628	1	1	5.57424	0.257983	0.0699132	1.13752	0.342442	0.257983	0.112711	0.257983	1	Kif1a	16560	-0.0996191
ENSMUSG00000014606	0.0197021	0.888372	1	0.286933	0.0166979	0.000180562	7.81301	0.0171812	0.0166979	0.022687	0.022687	1	Slc25a11	67863	0.0120587
ENSMUSG00000014633	0.128046	0.720467	1	0.653951	0.0357667	0.002701	6.28119	0.0558756	0.0357667	0.0259585	0.0357667	1	Cmc2	66531	0.0469905
ENSMUSG00000014668	0.344568	0.557204	1	0.118898	0.00511517	0.00187884	6.80461	0.0191262	0.00511517	0.0235994	0.0235994	1	Chfr	231600	-0.0405029
ENSMUSG00000014704	2.57351	0.108666	1	2.44899	0.0920622	0.0519961	2.95502	0.153939	0.0920622	0.081764	0.0920622	1	Hoxa2	15399	0.25449
ENSMUSG00000014748	0.488405	0.48464	1	0.191188	0.0110916	0.000154773	7.94535	0.0307509	0.0110916	0.0228812	0.0228812	1	Tex261	21766	-0.0488585
ENSMUSG00000014763	0.344198	0.557416	1	0.214578	0.0119751	0.000647163	7.24967	0.0272005	0.0119751	0.0226574	0.0226574	1	Fam120b	67544	-0.0395249
ENSMUSG00000014767	0.177737	0.673325	1	0.258209	0.00820252	0.00698624	5.38436	0.0362082	0.00820252	0.0336461	0.0336461	1	Tbp	21374	-0.0428988
ENSMUSG00000014769	-0.0301917	1	1	0.437296	0.0256411	8.21806e-05	9.36983	0.0411223	0.0256411	0.0269921	0.0269921	1	Psmb1	19170	-0.00955436
ENSMUSG00000014771	0.00861621	0.926044	1	0.44087	0.024718	0.00121557	6.31886	0.0458472	0.024718	0.0257444	0.0257444	1	Pdcd2	18567	0.0201193
ENSMUSG00000014773	0.0488098	0.825147	1	1.13334	0.0531197	0.0135477	3.93322	0.102535	0.0531197	0.060254	0.060254	1	Dll1	13388	0.030348
ENSMUSG00000014776	0.241245	0.623308	1	2.38851	0.124035	0.0164657	4.44068	0.179827	0.124035	0.0489325	0.124035	1	Nol3	78688	-0.103516
ENSMUSG00000014778	0.266001	0.606027	1	0.430301	0.0206009	0.00471098	5.24651	0.0278784	0.0206009	0.0354342	0.0354342	1	Fhod1	234686	0.0498952
ENSMUSG00000014786	0.423879	0.515008	1	2.1666	0.079887	0.0475602	3.18982	0.146702	0.079887	0.0767647	0.079887	1	Slc9a5	277973	-0.116493
ENSMUSG00000014791	2.83252	0.0923731	1	0.505567	0.029139	0.000600267	7.45017	0.0351643	0.029139	0.0225052	0.029139	1	Elmo3	234683	0.119499
ENSMUSG00000014837	0.399324	0.527439	1	1.65559	0.0826318	0.0147558	4.4195	0.138141	0.0826318	0.0493737	0.0826318	1	4931428F04Rik	74356	-0.099879
ENSMUSG00000014846	0.259456	0.610494	1	4.03121	0.182718	0.0544117	3.1372	0.22808	0.182718	0.0778967	0.182718	1	Tppp3	67971	0.137122
ENSMUSG00000014850	0.00274	0.958254	1	0.296601	0.0141479	0.00329919	6.06023	0.0204569	0.0141479	0.0273529	0.0273529	1	Msh3	17686	0.0048041
ENSMUSG00000014852	1.03859	0.30815	1	0.529317	0.0278888	0.00324743	5.94021	0.0470506	0.0278888	0.0282221	0.0282221	1	Adamts13	279028	0.0809926
ENSMUSG00000014856	0.173151	0.677326	1	0.352426	0.0203872	0.000343761	7.96359	0.0293675	0.0203872	0.0229124	0.0229124	1	Tmem208	66320	-0.0294066
ENSMUSG00000014859	1.40239	0.236323	1	0.186381	0.00999763	0.000965969	7.0363	0.0118538	0.00999763	0.0230028	0.0230028	1	E2f4	104394	-0.0814706
ENSMUSG00000014867	1.70052	0.19222	1	0.25654	0.0149686	0.000121969	8.0558	0.0304849	0.0149686	0.0230846	0.0230846	1	Surf4	20932	-0.0897183
ENSMUSG00000014873	0.00535984	0.941638	1	0.434765	0.0233469	0.00222754	6.45308	0.0306568	0.0233469	0.0250339	0.0250339	1	Surf2	20931	-0.00105652
ENSMUSG00000014905	1.00078	0.317121	1	1.41712	0.083145	0.0002151	8.43764	0.0873497	0.083145	0.0239948	0.083145	1	Dnajb9	27362	-0.129161
ENSMUSG00000014907	-0.0087256	1	1	0.251364	0.0114124	0.00337377	5.67922	0.0144273	0.0114124	0.0304344	0.0304344	1	Naf1	234344	0.0119798
ENSMUSG00000014932	1.23964	0.265541	1	0.369399	0.0209321	0.000797265	7.16889	0.0354532	0.0209321	0.0227657	0.0227657	1	Yes1	22612	0.0762562
ENSMUSG00000014956	-0.0472651	1	1	0.220995	0.0123856	0.000614111	8.25181	0.0155871	0.0123856	0.0235203	0.0235203	1	Ppp1cb	19046	0.00149965
ENSMUSG00000014959	0.326164	0.567927	1	0.197414	0.0113525	0.000260153	8.60433	0.0222835	0.0113525	0.0244538	0.0244538	1	Gorasp2	70231	-0.045085
ENSMUSG00000014980	2.7576	0.0967931	1	0.419002	0.0221789	0.00246833	5.39563	0.0417931	0.0221789	0.0335073	0.0335073	1	Tsen15	66637	-0.14196
ENSMUSG00000015002	0.139347	0.708931	1	0.255602	0.0142153	0.000820122	6.27931	0.0147583	0.0142153	0.0259693	0.0259693	1	Efr3a	76740	0.0262895
ENSMUSG00000015013	0.807454	0.368874	1	0.611466	0.0345833	0.00138531	6.68358	0.0614737	0.0345833	0.0240193	0.0345833	1	Trappc2l	59005	0.0779761
ENSMUSG00000015016	0.176242	0.674623	1	0.63327	0.0367933	0.000457905	7.75609	0.0486889	0.0367933	0.0226223	0.0367933	1	Acsf3	257633	-0.0493758
ENSMUSG00000015023	0.363443	0.5466	1	0.193615	0.0103111	0.00107802	6.09276	0.0121518	0.0103111	0.0271316	0.0271316	1	Ddx19a	13680	0.0451992
ENSMUSG00000015027	-0.173079	1	1	0.564538	0.030581	0.00262712	5.89601	0.0716799	0.030581	0.0285643	0.030581	1	Galns	50917	-0.0149092
ENSMUSG00000015053	-0.212484	1	1	3.49735	0.147478	0.0582489	3.95962	0.196575	0.147478	0.0596454	0.147478	1	Gata2	14461	-0.000553238
ENSMUSG00000015083	-0.180618	1	1	0.605358	0.0355711	3.8224e-05	10.1105	0.0434235	0.0355711	0.0302135	0.0355711	1	C8g	69379	-0.0138852
ENSMUSG00000015085	-0.0567328	1	1	1.45019	0.0809437	0.00436167	5.38188	0.0863679	0.0809437	0.0336767	0.0809437	1	Entpd2	12496	0.0474346
ENSMUSG00000015087	1.36534	0.242615	1	0.527829	0.0292967	0.00175212	5.61678	0.0678373	0.0292967	0.0310392	0.0310392	1	Rabl6	227624	-0.0951293
ENSMUSG00000015090	-0.181303	1	1	11.2324	0.64754	0.0131915	4.72884	0.892257	0.64754	0.0433741	0.64754	1	Ptgds	19215	-0.059166
ENSMUSG00000015092	1.59879	0.206075	1	0.717492	0.0421177	8.77518e-05	9.35259	0.0565141	0.0421177	0.0269266	0.0421177	1	Edf1	59022	-0.111466
ENSMUSG00000015094	0.010005	0.920325	1	0.515602	0.0265037	0.0038258	5.11642	0.0342509	0.0265037	0.0372609	0.0372609	1	Npdc1	18146	0.020464
ENSMUSG00000015095	0.481706	0.48765	1	0.200502	0.0109595	0.000834694	6.5564	0.0128639	0.0109595	0.0245457	0.0245457	1	Fbxw5	30839	-0.048503
ENSMUSG00000015112	0.09898	0.753057	1	0.103964	0.00603951	7.60229e-05	7.80726	0.0115109	0.00603951	0.02268	0.02268	1	Slc25a13	50799	0.0237244
ENSMUSG00000015120	0.0640664	0.800181	1	0.0737177	0.00394525	0.000391088	7.63267	0.00513022	0.00394525	0.0225253	0.0225253	1	Ube2i	22196	0.0184888
ENSMUSG00000015126	1.09352	0.295693	1	0.423483	0.0239129	0.000997841	6.76089	0.0254981	0.0239129	0.0237417	0.0239129	1	Tsr3	68327	-0.0731711
ENSMUSG00000015127	0.521418	0.470237	1	1.00759	0.0558184	0.00345191	5.73574	0.117742	0.0558184	0.0299143	0.0558184	1	Unkl	74154	-0.0852104
ENSMUSG00000015133	0.0171634	0.895768	1	0.285605	0.00955085	0.00724946	5.78048	0.0223583	0.00955085	0.0295194	0.0295194	1	Lrrk1	233328	-0.0166341
ENSMUSG00000015134	-0.0278664	1	1	2.47343	0.112581	0.0329152	3.09903	0.155329	0.112581	0.0787139	0.112581	1	Aldh1a3	56847	0.067421
ENSMUSG00000015143	0.538059	0.463238	1	0.544462	0.0314197	0.000607429	7.47576	0.0831028	0.0314197	0.0224983	0.0314197	1	Actn1	109711	0.0633304
ENSMUSG00000015149	0.125393	0.723257	1	0.167038	0.00957654	0.000249203	7.7594	0.0246823	0.00957654	0.0226257	0.0226257	1	Sirt2	64383	0.025496
ENSMUSG00000015165	1.32187	0.250257	1	0.552669	0.0313447	0.00116523	8.18227	0.032483	0.0313447	0.0233562	0.0313447	1	Hnrnpl	15388	0.0903483
ENSMUSG00000015176	8.09219	0.00444564	1	0.615732	0.0353559	0.000863595	7.07182	0.0367892	0.0353559	0.022932	0.0353559	1	Nolc1	70769	-0.204565
ENSMUSG00000015189	-0.173386	1	1	0.82548	0.0454559	0.00310176	5.14004	0.048612	0.0454559	0.0369202	0.0454559	1	Casd1	213819	0.0179583
ENSMUSG00000015202	1.50163	0.220421	1	0.512602	0.028991	0.00116203	6.43253	0.0500276	0.028991	0.0251372	0.028991	1	Cnksr3	215748	0.091764
ENSMUSG00000015214	1.36469	0.242726	1	0.263247	0.0144931	0.00099199	5.63932	0.0339633	0.0144931	0.0308165	0.0308165	1	Mtmr1	53332	0.0943891
ENSMUSG00000015217	0.0288637	0.865094	1	0.0865262	0.00407276	0.00101701	6.85299	0.0149831	0.00407276	0.0234545	0.0234545	1	Hmgb3	15354	-0.00461226
ENSMUSG00000015222	-0.0187023	1	1	1.19288	0.0215765	0.0485927	3.36529	0.0640956	0.0215765	0.0729496	0.0729496	1	Map2	17756	-0.0178302
ENSMUSG00000015224	3.05413	0.0805319	1	1.27252	0.0688098	0.00604414	5.15239	0.0724885	0.0688098	0.0367436	0.0688098	1	Cyp2j9	74519	0.195835
ENSMUSG00000015243	-0.146207	1	1	0.50162	0.0286742	0.000832838	8.31077	0.0473218	0.0286742	0.0236663	0.0286742	1	Abca1	11303	0.0182195
ENSMUSG00000015247	0.147158	0.701266	1	0.14535	0.00824862	0.000301397	7.69813	0.0145229	0.00824862	0.022569	0.022569	1	Nipsnap3b	66536	0.0270895
ENSMUSG00000015289	-0.177442	1	1	0.585208	0.033322	0.00110192	6.86218	0.0357984	0.033322	0.0234284	0.033322	1	Lage3	66192	0.0143156
ENSMUSG00000015290	0.738432	0.390163	1	0.606526	0.0348382	0.000839765	6.82379	0.0460735	0.0348382	0.0235403	0.0348382	1	Ubl4a	27643	-0.0750509
ENSMUSG00000015291	0.128486	0.720007	1	0.34084	0.0171957	0.00285371	6.51505	0.0201856	0.0171957	0.0247347	0.0247347	1	Gdi1	14567	-0.0255484
ENSMUSG00000015305	3.4121	0.0647202	1	1.17395	0.0686972	0.000358959	7.87773	0.0693237	0.0686972	0.0227748	0.0686972	1	Sash1	70097	0.197277
ENSMUSG00000015312	4.91458	0.026631	1	2.63781	0.150588	0.00457744	5.31514	0.185435	0.150588	0.0345234	0.150588	1	Gadd45b	17873	0.345396
ENSMUSG00000015314	0.516321	0.472415	1	2.94001	0.116875	0.0560665	3.14278	0.155472	0.116875	0.077777	0.116875	1	Slamf6	30925	0.145057
ENSMUSG00000015335	-0.209716	1	1	0.549815	0.0309555	0.00138661	6.63088	0.0378387	0.0309555	0.0242272	0.0309555	1	Zdhhc12	66220	-0.00390682
ENSMUSG00000015337	-0.0117502	1	1	0.927591	0.0541412	0.000423025	7.82625	0.0600925	0.0541412	0.0227038	0.0541412	1	Endog	13804	-0.0430436
ENSMUSG00000015340	-0.21215	1	1	1.3801	0.080148	0.00103427	5.4088	0.0815494	0.080148	0.0333468	0.080148	1	Cybb	13058	0.00217363
ENSMUSG00000015341	0.120408	0.728592	1	0.0845169	0.00475749	0.000214094	8.48744	0.00509486	0.00475749	0.0241286	0.0241286	1	Golga7	57437	-0.0328778
ENSMUSG00000015342	0.50772	0.476128	1	0.70737	0.0388282	0.00278182	5.93287	0.0831519	0.0388282	0.0282781	0.0388282	1	Xk	22439	-0.0707385
ENSMUSG00000015354	1.97176	0.160261	1	2.43617	0.118133	0.0251709	5.07001	0.134293	0.118133	0.0379407	0.118133	1	Pcolce2	76477	-0.22452
ENSMUSG00000015355	1.05286	0.304849	1	0.835404	0.0456476	0.00349377	5.55676	0.0474323	0.0456476	0.0316592	0.0456476	1	Cd48	12506	-0.101209
ENSMUSG00000015357	0.430593	0.511698	1	1.45153	0.085229	0.000155144	8.9744	0.570137	0.085229	0.0255892	0.085229	1	Clpx	270166	0.0958442
ENSMUSG00000015363	0.458904	0.498137	1	0.651316	0.0380879	0.000224862	8.6994	0.0414619	0.0380879	0.0247299	0.0380879	1	Trabd	67976	-0.0655769
ENSMUSG00000015377	-0.198739	1	1	0.720063	0.0366917	0.00566497	5.28434	0.0575633	0.0366917	0.0349273	0.0366917	1	Dennd6b	69440	0.00994997
ENSMUSG00000015396	-0.212287	1	1	0.687168	0.036655	0.00376669	5.6342	0.12966	0.036655	0.0308665	0.036655	1	Cd83	12522	0.00118728
ENSMUSG00000015405	1.51888	0.21779	1	2.2049	0.0978381	0.0318617	3.92199	0.214705	0.0978381	0.0605128	0.0978381	1	Ace2	70008	0.191231
ENSMUSG00000015437	1.16208	0.281035	1	3.3526	0.184441	0.0127702	4.49533	0.185646	0.184441	0.0478123	0.184441	1	Gzmb	14939	-0.211035
ENSMUSG00000015461	2.18922	0.13898	1	0.482657	0.0251988	0.00319276	4.98909	0.0742237	0.0251988	0.039156	0.039156	1	Atf6b	12915	-0.138202
ENSMUSG00000015468	0.406146	0.523932	1	1.74113	0.0624052	0.0400141	3.2207	0.102003	0.0624052	0.0760978	0.0760978	1	Notch4	18132	0.0997384
ENSMUSG00000015474	0.0918012	0.7619	1	0.277894	0.0156635	0.000683198	7.55954	0.0375407	0.0156635	0.0224985	0.0224985	1	Ppt2	54397	0.020883
ENSMUSG00000015476	0.0835643	0.772524	1	2.48499	0.0408324	0.105344	2.03717	0.143951	0.0408324	0.0994774	0.0994774	1	Prrt1	260297	0.083925
ENSMUSG00000015478	0.311662	0.576662	1	0.377354	0.0220266	0.000170678	8.15388	0.036573	0.0220266	0.0232921	0.0232921	1	Rnf5	54197	-0.0392289
ENSMUSG00000015488	4.3923	0.0361017	1	0.664946	0.0386425	0.000471976	6.87912	0.0665837	0.0386425	0.0233812	0.0386425	1	Cacfd1	381356	-0.165379
ENSMUSG00000015501	0.0777975	0.780305	1	0.263806	0.0123289	0.00318909	5.76097	0.0338355	0.0123289	0.0296898	0.0296898	1	Hivep2	15273	-0.0258695
ENSMUSG00000015522	1.26428	0.260843	1	0.364338	0.0205938	0.000837836	7.17035	0.0199199	0.0205938	0.0227636	0.0227636	1	Arnt	11863	0.0770692
ENSMUSG00000015536	-0.204729	1	1	0.453677	0.026569	0.000117869	8.90131	0.0318376	0.026569	0.0253518	0.026569	1	Mocs2	17434	0.00593427
ENSMUSG00000015542	-0.162947	1	1	0.771601	0.0446202	0.000768162	7.23858	0.0480308	0.0446202	0.0226707	0.0446202	1	Nat9	66176	0.0195403
ENSMUSG00000015568	-0.180657	1	1	5.45829	0.319981	0.00109516	6.80836	0.290323	0.319981	0.0235877	0.319981	1	Lpl	16956	0.0416685
ENSMUSG00000015575	-0.207317	1	1	0.733618	0.0428055	0.00034845	8.96538	0.0583144	0.0428055	0.0255595	0.0428055	1	Atp6v0e	11974	0.00616158
ENSMUSG00000015597	0.928771	0.335182	1	0.447968	0.0231964	0.00315462	4.94692	0.0327151	0.0231964	0.0398024	0.0398024	1	Zfp318	57908	0.0924126
ENSMUSG00000015599	2.40948	0.120602	1	3.54768	0.143531	0.0651559	3.03364	0.272572	0.143531	0.0801055	0.143531	1	Ttbk1	106763	-0.295262
ENSMUSG00000015605	0.2067	0.649367	1	0.212167	0.0114221	0.00105836	6.8869	0.0145395	0.0114221	0.0233599	0.0233599	1	Srf	20807	-0.0304416
ENSMUSG00000015627	-0.196446	1	1	5.52972	0.229369	0.0959084	2.70185	0.307663	0.229369	0.0869776	0.229369	1	Gata5	14464	-0.0297819
ENSMUSG00000015647	0.160418	0.688772	1	2.39405	0.0425397	0.0982869	2.46749	0.187875	0.0425397	0.0916024	0.0916024	1	Lama5	16776	0.0905354
ENSMUSG00000015653	0.105279	0.745585	1	2.35667	0.135607	0.00302082	6.37262	0.148443	0.135607	0.0254498	0.135607	1	Steap2	74051	0.0861954
ENSMUSG00000015656	0.85501	0.355139	1	0.819972	0.0482204	1.31865e-05	10.3981	0.0493526	0.0482204	0.0316981	0.0482204	1	Hspa8	15481	-0.092324
ENSMUSG00000015659	-0.0775922	1	1	0.318848	0.0129956	0.00576013	3.33259	0.0343988	0.0129956	0.0736648	0.0736648	1	Serac1	321007	0.00617453
ENSMUSG00000015668	2.93872	0.0864791	1	0.477569	0.0273407	0.000751542	7.21356	0.032501	0.0273407	0.0227025	0.0273407	1	Pdzd11	72621	-0.117998
ENSMUSG00000015671	0.0455908	0.830921	1	0.400765	0.0234771	9.73432e-05	8.91299	0.0354245	0.0234771	0.0253893	0.0253893	1	Psma2	19166	-0.0208312
ENSMUSG00000015672	0.0397967	0.841879	1	0.257923	0.0144978	0.00067411	7.16972	0.0204723	0.0144978	0.0227645	0.0227645	1	Mrpl32	75398	0.0119547
ENSMUSG00000015697	0.998499	0.317674	1	0.134275	0.00711923	0.000779284	7.19815	0.00790638	0.00711923	0.0227234	0.0227234	1	Setdb1	84505	0.0680083
ENSMUSG00000015702	3.01899	0.0822945	1	0.803257	0.0344749	0.0127755	4.30981	0.0449052	0.0344749	0.0517186	0.0517186	1	Anxa9	71790	-0.19859
ENSMUSG00000015711	0.450383	0.502153	1	0.299161	0.0167448	0.000852927	6.54206	0.0254871	0.0167448	0.0246103	0.0246103	1	Prune1	229589	-0.0472221
ENSMUSG00000015714	0.146537	0.701867	1	0.17451	0.0102036	6.17099e-05	9.0723	0.0192264	0.0102036	0.0259176	0.0259176	1	Cers2	76893	-0.0382921
ENSMUSG00000015733	0.0483004	0.826047	1	0.168092	0.00944101	0.000446745	7.40291	0.0190703	0.00944101	0.0225261	0.0225261	1	Capza2	12343	0.0142503
ENSMUSG00000015745	0.108044	0.742382	1	0.508958	0.0257783	0.00416041	5.68822	0.0493924	0.0257783	0.0303499	0.0303499	1	Plekho1	67220	0.0288222
ENSMUSG00000015747	3.33075	0.0679957	1	0.669919	0.0293371	0.0100699	6.32814	0.0481706	0.0293371	0.0256926	0.0293371	1	Vps45	22365	-0.149354
ENSMUSG00000015748	2.73019	0.0984675	1	1.10671	0.060986	0.00411449	5.06565	0.0678174	0.060986	0.0380053	0.060986	1	Prpf3	70767	-0.174024
ENSMUSG00000015749	3.2188	0.0727969	1	0.329026	0.0167256	0.00262887	6.09612	0.0409927	0.0167256	0.0271091	0.0271091	1	Anp32e	66471	-0.138333
ENSMUSG00000015750	0.00139174	0.970241	1	0.23433	0.0133201	0.000464051	9.05497	0.0156254	0.0133201	0.0258586	0.0258586	1	Aph1a	226548	-0.0241404
ENSMUSG00000015755	3.09291	0.0786339	1	0.727026	0.0425181	0.000248152	7.62084	0.0832043	0.0425181	0.0225193	0.0425181	1	Tab2	68652	0.14883
ENSMUSG00000015757	6.03022	0.014063	1	0.329547	0.0181098	0.0012753	6.21672	0.0228221	0.0181098	0.0263399	0.0263399	1	Ppil4	67418	-0.182338
ENSMUSG00000015759	0.99597	0.318288	1	0.231471	0.0133362	0.000279711	8.22347	0.0248237	0.0133362	0.0234523	0.0234523	1	Cnih1	12793	-0.0703996
ENSMUSG00000015766	-0.0330339	1	1	0.590958	0.0205042	0.014258	3.83676	0.0391301	0.0205042	0.062469	0.062469	1	Eps8	13860	0.00566431
ENSMUSG00000015776	1.299	0.254397	1	0.299915	0.016793	0.000849044	6.43015	0.0357814	0.016793	0.0251493	0.0251493	1	Med22	20933	-0.0817803
ENSMUSG00000015790	0.04738	0.827687	1	0.144052	0.00806365	0.000410008	7.56303	0.0152538	0.00806365	0.0224992	0.0224992	1	Surf1	20930	-0.0153574
ENSMUSG00000015804	0.820635	0.364995	1	0.309133	0.0174364	0.000747837	7.18889	0.0318761	0.0174364	0.0227364	0.0227364	1	Med28	66999	-0.0618002
ENSMUSG00000015806	1.00296	0.316596	1	0.465377	0.0273294	4.57063e-05	10.6047	0.0705857	0.0273294	0.0328547	0.0328547	1	Qdpr	110391	0.0866515
ENSMUSG00000015837	0.499219	0.479843	1	0.646537	0.0379836	4.79921e-05	9.19436	0.0996551	0.0379836	0.0263443	0.0379836	1	Sqstm1	18412	0.0672352
ENSMUSG00000015839	1.15837	0.281804	1	0.321195	0.018592	0.000301862	8.09101	0.0178442	0.018592	0.0231564	0.0231564	1	Nfe2l2	18024	0.0745207
ENSMUSG00000015843	0.0206543	0.885725	1	1.35632	0.0779879	0.00179591	6.44905	0.262209	0.0779879	0.025054	0.0779879	1	Rxrg	20183	-0.0560702
ENSMUSG00000015846	0.723592	0.394968	1	0.397064	0.0232947	6.20079e-05	9.47166	0.0344233	0.0232947	0.0273873	0.0273873	1	Rxra	20181	-0.066441
ENSMUSG00000015850	0.0673092	0.795296	1	0.717481	0.0148955	0.0273093	2.98537	0.0425206	0.0148955	0.0811259	0.0811259	1	Adamtsl4	229595	0.0573984
ENSMUSG00000015854	-0.15723	1	1	1.35324	0.0795183	8.42537e-05	9.43544	0.0903116	0.0795183	0.0272451	0.0795183	1	Cd5l	11801	-0.0273276
ENSMUSG00000015869	0.970442	0.32457	1	0.375517	0.0217172	0.000372018	7.17558	0.0335685	0.0217172	0.0227557	0.0227557	1	Prpsap1	67763	0.0668306
ENSMUSG00000015879	1.91874	0.165995	1	1.73745	0.0374112	0.0647916	3.12459	0.328364	0.0374112	0.0781672	0.0781672	1	Fam184b	58227	-0.236511
ENSMUSG00000015880	0.119278	0.729819	1	2.90727	0.0677483	0.103268	3.028	0.155223	0.0677483	0.0802252	0.0802252	1	Ncapg	54392	0.0701866
ENSMUSG00000015882	1.1023	0.293762	1	0.549243	0.0215076	0.0108008	5.59464	0.0434359	0.0215076	0.0312634	0.0312634	1	Lcorl	209707	0.0970795
ENSMUSG00000015889	0.0552044	0.814243	1	0.292453	0.016697	0.000506168	7.67013	0.0454749	0.016697	0.0225481	0.0225481	1	Lta4h	16993	-0.0167938
ENSMUSG00000015890	0.290375	0.589981	1	2.4043	0.141362	6.75697e-05	9.72474	0.223257	0.141362	0.0284332	0.141362	1	Amdhd1	71761	0.109269
ENSMUSG00000015932	-0.203087	1	1	0.0961434	0.00557626	7.92301e-05	9.45731	0.0202132	0.00557626	0.0273307	0.0273307	1	Dstn	56431	0.00354023
ENSMUSG00000015937	0.000264294	0.987029	1	0.242798	0.0138466	0.000435675	7.58143	0.0197734	0.0138466	0.022504	0.022504	1	H2afy	26914	-0.00420018
ENSMUSG00000015942	0.326541	0.567703	1	0.617728	0.0292123	0.0071246	4.04649	0.0471808	0.0292123	0.057644	0.057644	1	Gtf2ird2	114674	0.0684866
ENSMUSG00000015943	0.320623	0.571234	1	0.879972	0.0510007	0.000762339	7.28519	0.0629045	0.0510007	0.0226184	0.0510007	1	Bola1	69168	-0.0680389
ENSMUSG00000015944	1.22315	0.268743	1	1.2696	0.0620038	0.0126782	3.18741	0.173002	0.0620038	0.0768167	0.0768167	1	Gatsl2	80909	-0.150334
ENSMUSG00000015947	0.567521	0.451246	1	1.3457	0.0690648	0.0100943	5.64814	0.0830971	0.0690648	0.0307308	0.0690648	1	Fcgr1	14129	0.101462
ENSMUSG00000015950	-0.00943047	1	1	0.870063	0.0490511	0.00212908	5.57758	0.0552672	0.0490511	0.0314397	0.0490511	1	Ncf1	17969	-0.0419265
ENSMUSG00000015961	0.0131057	0.908857	1	0.0341754	0.00165428	0.000356037	7.62859	0.00314284	0.00165428	0.0225232	0.0225232	1	Adss	11566	-0.0105477
ENSMUSG00000015966	0.0959006	0.756806	1	1.31774	0.0758787	0.00163569	6.35464	0.0717642	0.0758787	0.0255469	0.0758787	1	Il17rb	50905	-0.0635032
ENSMUSG00000015968	0.398184	0.528029	1	0.794345	0.0413196	0.00540654	5.23984	0.0503881	0.0413196	0.0355248	0.0413196	1	Cacna1d	12289	0.0691199
ENSMUSG00000015970	-0.0716519	1	1	0.23009	0.0134658	6.89211e-05	9.01991	0.0182918	0.0134658	0.0257403	0.0257403	1	Chdh	218865	0.0136129
ENSMUSG00000015971	0.505336	0.477165	1	0.113054	0.00612174	0.000528471	7.40652	0.0109349	0.00612174	0.0225242	0.0225242	1	Actr8	56249	0.0480381
ENSMUSG00000015980	0.0315402	0.859041	1	1.25765	-0.00793677	0.0819162	2.33585	0.0875619	0	0.0941019	0.0941019	1	Lrrc27	76612	0.0728425
ENSMUSG00000015981	0.657121	0.417578	1	1.61005	0.0601397	0.0345691	3.36111	0.0962875	0.0601397	0.0730411	0.0730411	1	Stk32c	57740	0.120745
ENSMUSG00000015994	0.423288	0.515301	1	0.112545	0.00620093	0.000419381	7.83426	0.0127532	0.00620093	0.0227142	0.0227142	1	Fnta	14272	0.0456359
ENSMUSG00000016018	1.51117	0.218961	1	0.194179	0.0108449	0.000577361	7.50698	0.0129259	0.0108449	0.0224944	0.0224944	1	Skiv2l2	72198	-0.0835261
ENSMUSG00000016024	-0.163168	1	1	1.63328	0.095307	0.0007684	8.34877	0.269612	0.095307	0.0237628	0.095307	1	Lbp	16803	0.0283656
ENSMUSG00000016028	2.04314	0.152894	1	0.691535	0.0400556	0.000622899	7.47017	0.341895	0.0400556	0.0224995	0.0400556	1	Celsr1	12614	-0.121454
ENSMUSG00000016087	0.797567	0.371822	1	0.729877	0.0366929	0.00624107	4.84039	0.0500974	0.0366929	0.0414786	0.0414786	1	Fli1	14247	0.0889833
ENSMUSG00000016128	1.03692	0.308539	1	1.61462	0.0923085	0.00266932	4.78537	0.131639	0.0923085	0.042394	0.0923085	1	Stard13	243362	0.139843
ENSMUSG00000016150	0.19139	0.661762	1	0.943659	0.0191274	0.0363819	5.3113	0.0677637	0.0191274	0.0345733	0.0345733	1	Tenm1	23963	-0.0542536
ENSMUSG00000016181	0.0182618	0.892504	1	0.498565	0.0105988	0.0187285	4.19418	0.0287255	0.0105988	0.0542807	0.0542807	1	Diexf	215193	0.0292375
ENSMUSG00000016194	-0.0191095	1	1	0.304322	0.0178856	1.56514e-05	10.8469	0.0341912	0.0178856	0.0343117	0.0343117	1	Hsd11b1	15483	-0.038775
ENSMUSG00000016206	0.0835789	0.772505	1	0.464292	0.0238555	0.00345581	5.6555	0.0255928	0.0238555	0.0306599	0.0306599	1	H2-M3	14991	-0.0260755
ENSMUSG00000016239	0.110844	0.739185	1	3.38409	0.190968	0.00809617	5.12333	0.335363	0.190968	0.0371608	0.190968	1	Lonrf3	74365	-0.104183
ENSMUSG00000016252	-0.212488	1	1	1.02722	0.06036	6.45204e-05	9.54224	0.0878036	0.06036	0.0276697	0.06036	1	Atp5e	67126	-0.000210775
ENSMUSG00000016253	0.21538	0.642583	1	0.686386	0.0396816	0.000694051	5.96978	0.0429538	0.0396816	0.028	0.0396816	1	Nelfcd	57314	-0.0539042
ENSMUSG00000016255	1.48214	0.22344	1	2.92141	0.0446935	0.127154	2.28543	0.164104	0.0446935	0.0950392	0.0950392	1	Tubb1	545486	-0.262196
ENSMUSG00000016256	0.00654129	0.935539	1	0.454486	0.0266784	5.6089e-05	9.74397	0.0690704	0.0266784	0.0285165	0.0285165	1	Ctsz	64138	-0.0196217
ENSMUSG00000016257	3.66759	0.0554802	1	0.618557	0.0353336	0.00105212	6.5971	0.0345076	0.0353336	0.0243681	0.0353336	1	Prelid3b	66390	-0.147702
ENSMUSG00000016283	-0.0306924	1	1	9.49061	0.511262	0.0470089	3.23867	0.61395	0.511262	0.0757086	0.511262	1	H2-M2	14990	0.131056
ENSMUSG00000016308	0.0149771	0.902597	1	0.437242	0.0249856	0.000734497	7.4798	0.038894	0.0249856	0.0224975	0.0249856	1	Ube2a	22209	0.0314477
ENSMUSG00000016319	-0.162151	1	1	0.118248	0.00692785	2.79188e-05	10.1258	0.0132344	0.00692785	0.0302888	0.0302888	1	Slc25a5	11740	-0.0254776
ENSMUSG00000016344	0.405608	0.524207	1	0.908765	0.0531919	0.000264917	8.44222	0.0676731	0.0531919	0.024007	0.0531919	1	Ppdpf	66496	-0.0743719
ENSMUSG00000016356	0.0394825	0.842496	1	2.41325	0.0585481	0.0834075	3.28431	0.365538	0.0585481	0.0747176	0.0747176	1	Col20a1	73368	-0.0407525
ENSMUSG00000016382	-0.09039	1	1	0.267713	0.0156263	0.000121493	9.01273	0.0257854	0.0156263	0.0257163	0.0257163	1	Pls3	102866	-0.00346912
ENSMUSG00000016386	0.770384	0.380098	1	6.37653	0.264309	0.110781	2.56612	0.605185	0.264309	0.0896821	0.264309	1	Mpped2	77015	-0.247302
ENSMUSG00000016409	0.321487	0.570715	1	0.145734	0.00581604	0.00275656	5.91008	0.0113131	0.00581604	0.028454	0.028454	1	Nkap	67050	-0.0459599
ENSMUSG00000016427	-0.116723	1	1	0.730852	0.0428246	0.000166665	8.73292	0.0704692	0.0428246	0.0248297	0.0428246	1	Ndufa1	54405	-0.0264246
ENSMUSG00000016477	2.00229	0.157062	1	0.89427	0.00837278	0.0442314	5.92703	0.0509344	0.00837278	0.0283228	0.0283228	1	E2f3	13557	0.170625
ENSMUSG00000016481	-0.00410916	1	1	0.1547	0.00859114	0.000508871	8.07382	0.0143835	0.00859114	0.023121	0.023121	1	Cr1l	12946	-0.0136498
ENSMUSG00000016487	2.41156	0.120442	1	1.71332	0.0993678	0.00141597	5.81534	0.0957576	0.0993678	0.0292216	0.0993678	1	Ppfibp1	67533	0.205266
ENSMUSG00000016493	0.677404	0.410482	1	1.80228	0.0295511	0.0764656	2.21024	0.200856	0.0295511	0.0964147	0.0964147	1	Cd46	17221	0.165187
ENSMUSG00000016494	-0.127155	1	1	1.73894	0.0986537	0.00363658	5.59496	0.0974717	0.0986537	0.0312601	0.0986537	1	Cd34	12490	-0.0384812
ENSMUSG00000016495	1.44119	0.229947	1	0.48677	0.0236006	0.00503296	5.19964	0.0533437	0.0236006	0.036078	0.036078	1	Plgrkt	67759	-0.110606
ENSMUSG00000016496	1.29977	0.254255	1	1.67719	0.0950262	0.00363225	5.5896	0.124655	0.0950262	0.0313152	0.0950262	1	Cd274	60533	-0.156296
ENSMUSG00000016503	0.405155	0.524439	1	0.296812	0.0164726	0.000986957	7.17668	0.0331501	0.0164726	0.0227541	0.0227541	1	Gtf3a	66596	0.0434314
ENSMUSG00000016510	0.161856	0.687453	1	0.193676	0.00975663	0.00163608	7.23644	0.020379	0.00975663	0.0226733	0.0226733	1	Mtif3	76366	-0.0271779
ENSMUSG00000016520	3.24091	0.0718209	1	0.392895	0.0216005	0.00151096	6.57116	0.115445	0.0216005	0.0244803	0.0244803	1	Lnx2	140887	0.129565
ENSMUSG00000016526	1.56013	0.211647	1	1.97359	0.0712384	0.0448551	3.87732	0.219603	0.0712384	0.0615402	0.0712384	1	Dyrk3	226419	0.182972
ENSMUSG00000016528	-0.0390651	1	1	0.146982	0.00844531	0.000200716	8.04857	0.0160422	0.00844531	0.0230703	0.0230703	1	Mapkapk2	17164	-0.00396376
ENSMUSG00000016534	-0.109223	1	1	0.421276	0.0247519	2.90483e-05	10.7881	0.0356259	0.0247519	0.0339475	0.0339475	1	Lamp2	16784	0.0184166
ENSMUSG00000016541	-0.033824	1	1	0.120232	0.00682707	0.000245397	8.37953	0.0131487	0.00682707	0.0238421	0.0238421	1	Atxn10	54138	-0.0149602
ENSMUSG00000016552	0.58907	0.442779	1	1.14159	0.012794	0.0543583	2.91586	0.0924744	0.012794	0.0825834	0.0825834	1	Foxred2	239554	-0.134112
ENSMUSG00000016554	0.624713	0.429301	1	0.181591	0.0104849	0.000196877	8.69352	0.0245192	0.0104849	0.0247125	0.0247125	1	Eif3d	55944	-0.0600952
ENSMUSG00000016559	1.99757	0.157552	1	0.284387	0.0165748	0.000153798	9.20856	0.0353203	0.0165748	0.0263952	0.0263952	1	H3f3b	15081	-0.106136
ENSMUSG00000016619	1.35705	0.24405	1	0.486171	0.0281919	0.000406359	7.76089	0.0348077	0.0281919	0.0226273	0.0281919	1	Nup50	18141	-0.0856675
ENSMUSG00000016637	0.0390067	0.843435	1	0.363507	0.0204198	0.000962974	6.72587	0.0401912	0.0204198	0.0238634	0.0238634	1	Ift27	67042	-0.0123899
ENSMUSG00000016664	0.0254001	0.873374	1	0.147513	0.0084128	0.000264451	8.39618	0.0117764	0.0084128	0.0238855	0.0238855	1	Pacsin2	23970	-0.022148
ENSMUSG00000016756	0.324286	0.569044	1	3.09369	0.181745	0.000236868	7.11108	0.235084	0.181745	0.02286	0.181745	1	Cmah	12763	-0.128005
ENSMUSG00000016757	1.17677	0.278015	1	0.271738	0.0147926	0.00119202	6.69744	0.0428595	0.0147926	0.0239672	0.0239672	1	Ttll12	223723	-0.0764445
ENSMUSG00000016758	3.72582	0.0535772	1	1.2758	0.0704891	0.00455828	5.2972	0.157991	0.0704891	0.0347577	0.0704891	1	Bik	12124	0.213559
ENSMUSG00000016763	0.839297	0.359598	1	2.86967	0.117547	0.0512571	3.38103	0.225502	0.117547	0.0726048	0.117547	1	Scube1	64706	-0.171473
ENSMUSG00000016831	0.141546	0.706749	1	0.228647	0.0108768	0.00257305	5.59588	0.0141861	0.0108768	0.0312507	0.0312507	1	Tox4	268741	-0.0347549
ENSMUSG00000016833	-0.165693	1	1	0.956852	0.0558183	0.00046712	7.286	0.071356	0.0558183	0.0226176	0.0558183	1	Mrps18c	68735	-0.021149
ENSMUSG00000016921	1.40036	0.236663	1	0.402701	0.0232845	0.000403764	8.02197	0.0327195	0.0232845	0.0230187	0.0232845	1	Srsf6	67996	-0.0803967
ENSMUSG00000016933	0.903121	0.341946	1	0.571722	0.0325341	0.00109664	6.65311	0.0898022	0.0325341	0.0241377	0.0325341	1	Plcg1	18803	0.0787628
ENSMUSG00000016940	2.10815	0.146516	1	0.619967	0.0357026	0.00076605	6.7149	0.0419675	0.0357026	0.0239029	0.0357026	1	Kctd2	70382	-0.11655
ENSMUSG00000016942	-0.134878	1	1	0.258085	0.0151613	2.02267e-05	10.7433	0.0223569	0.0151613	0.0336746	0.0336746	1	Tmprss6	71753	0.0282563
ENSMUSG00000016946	0.0888555	0.765637	1	0.166975	0.00665365	0.00316842	5.25609	0.0103587	0.00665365	0.0353047	0.0353047	1	Kctd5	69259	-0.0354522
ENSMUSG00000016984	0.343752	0.557671	1	0.327535	0.0171754	0.00209143	6.17937	0.026464	0.0171754	0.0265701	0.0265701	1	Etaa1	68145	0.0440663
ENSMUSG00000017002	0.289603	0.590475	1	18.9306	1.09567	0.017897	4.50671	1.00745	1.09567	0.0475827	1.09567	1	Slpi	20568	-0.306376
ENSMUSG00000017009	0.108072	0.74235	1	0.473209	0.0277468	8.89822e-05	9.65931	0.0400205	0.0277468	0.0281538	0.0281538	1	Sdc4	20971	-0.0359655
ENSMUSG00000017057	0.298231	0.584993	1	0.632028	0.0369891	0.000188999	8.49928	0.035255	0.0369891	0.0241609	0.0369891	1	Il13ra1	16164	-0.056454
ENSMUSG00000017119	0.540015	0.462426	1	0.406029	0.0237221	0.000161993	7.57029	0.0220356	0.0237221	0.0225009	0.0237221	1	Nbr1	17966	0.0547598
ENSMUSG00000017132	-0.0129853	1	1	0.785665	0.0432443	0.00297126	7.54107	0.0651189	0.0432443	0.0224955	0.0432443	1	Cyth1	19157	0.0394926
ENSMUSG00000017144	-0.163182	1	1	0.539333	0.030915	0.000810443	7.03851	0.0637631	0.030915	0.0229983	0.030915	1	Rnd3	74194	-0.0162978
ENSMUSG00000017146	0.667923	0.413777	1	1.18577	0.0513938	0.0183571	3.07699	0.0639844	0.0513938	0.0791842	0.0791842	1	Brca1	12189	0.118504
ENSMUSG00000017167	0.779423	0.377318	1	1.88536	0.0768794	0.0340243	3.72114	0.144729	0.0768794	0.0650798	0.0768794	1	Cntnap1	53321	-0.135074
ENSMUSG00000017176	0.476258	0.490122	1	0.943905	0.0506024	0.00492139	4.45548	0.0502656	0.0506024	0.0486265	0.0506024	1	Nt5c3b	68106	-0.0799405
ENSMUSG00000017188	0.281982	0.595405	1	0.367586	0.0205759	0.00104679	7.88648	0.0232185	0.0205759	0.0227877	0.0227877	1	Coa3	52469	-0.0372875
ENSMUSG00000017210	3.01459	0.0825181	1	0.652905	0.0348568	0.00354935	5.10391	0.104425	0.0348568	0.0374428	0.0374428	1	Med24	23989	-0.15824
ENSMUSG00000017221	-0.0839068	1	1	0.194117	0.0112834	0.000135195	8.81806	0.0264387	0.0112834	0.0250894	0.0250894	1	Psmd3	22123	-0.00965833
ENSMUSG00000017264	2.08286	0.148961	1	0.288275	0.0159717	0.00098563	6.818	0.0352572	0.0159717	0.0235579	0.0235579	1	Exosc10	50912	-0.100739
ENSMUSG00000017286	-0.0313486	1	1	0.090503	0.00481524	0.000508467	8.00513	0.00817017	0.00481524	0.0229871	0.0229871	1	Glod4	67201	0.00797306
ENSMUSG00000017288	0.0155068	0.900899	1	0.189062	0.00999365	0.00112767	6.37106	0.025341	0.00999365	0.0254581	0.0254581	1	Vps53	68299	-0.000958806
ENSMUSG00000017291	-0.0291061	1	1	0.102622	0.00569685	0.000339734	7.97777	0.0147609	0.00569685	0.0229373	0.0229373	1	Taok1	216965	-0.00740348
ENSMUSG00000017299	0.01013	0.91983	1	0.30328	0.015604	0.00223595	5.41834	0.0207125	0.015604	0.0332314	0.0332314	1	Dnttip1	76233	-0.019456
ENSMUSG00000017307	0.114962	0.734564	1	0.754511	0.0432393	0.00114368	6.85171	0.0440727	0.0432393	0.0234582	0.0432393	1	Acot8	170789	-0.0495032
ENSMUSG00000017309	-0.127167	1	1	0.872574	0.0504812	0.000846736	7.55288	0.0484532	0.0504812	0.0224972	0.0504812	1	Cd300lg	52685	0.027257
ENSMUSG00000017314	-0.0985976	1	1	2.57587	0.0920126	0.0595091	1.54178	0.147348	0.0920126	0.10736	0.10736	1	Mpp2	50997	-0.00757933
ENSMUSG00000017344	-0.0767215	1	1	0.599044	0.0352315	6.40396e-06	11.3143	0.120971	0.0352315	0.0374608	0.0374608	1	Vtn	22370	-0.0128827
ENSMUSG00000017376	0.200516	0.654305	1	0.4726	0.0216525	0.0061475	5.18584	0.0305297	0.0216525	0.0362707	0.0362707	1	Nlk	18099	0.0455097
ENSMUSG00000017386	2.84528	0.0916426	1	0.446215	0.025881	0.000366991	7.90943	0.0795588	0.025881	0.0228229	0.025881	1	Traf4	22032	0.112483
ENSMUSG00000017390	0.039175	0.843102	1	0.918065	0.0523216	0.0016822	5.6493	0.0712194	0.0523216	0.0307196	0.0523216	1	Aldoc	11676	0.0479165
ENSMUSG00000017400	3.55035	0.0595329	1	2.28943	0.0169711	0.117701	2.24494	0.414231	0.0169711	0.0957832	0.0957832	1	Stac2	217154	-0.395249
ENSMUSG00000017404	-0.0648081	1	1	0.390173	0.0229157	3.5692e-05	10.144	0.0448988	0.0229157	0.0303793	0.0303793	1	Rpl19	19921	-0.0187142
ENSMUSG00000017405	1.62174	0.20285	1	0.684859	0.0348456	0.00544022	5.00053	0.0594658	0.0348456	0.038982	0.038982	1	Nek8	140859	0.121354
ENSMUSG00000017412	0.415518	0.519182	1	0.677686	0.0293902	0.0104737	5.58664	0.0614747	0.0293902	0.0313456	0.0313456	1	Cacnb4	12298	-0.0596299
ENSMUSG00000017417	-0.128502	1	1	1.56674	0.0827734	0.00938797	4.51082	0.112076	0.0827734	0.0475001	0.0827734	1	Plxdc1	72324	-0.0362374
ENSMUSG00000017418	1.25993	0.261665	1	0.586444	0.0332169	0.00127983	5.98355	0.0432518	0.0332169	0.0278984	0.0332169	1	Arl5b	75869	-0.0912399
ENSMUSG00000017421	-0.123937	1	1	0.566918	0.0329111	0.000437001	8.2	0.0382487	0.0329111	0.0233972	0.0329111	1	Zfp207	22680	0.0223813
ENSMUSG00000017428	0.277183	0.598553	1	0.178429	0.0100873	0.000408535	7.35849	0.022833	0.0100873	0.0225542	0.0225542	1	Psmd11	69077	0.0352958
ENSMUSG00000017446	0.160341	0.688843	1	0.983197	0.0568854	0.000949751	6.81402	0.064598	0.0568854	0.0235701	0.0568854	1	C1qtnf1	56745	0.0602639
ENSMUSG00000017453	0.192697	0.660681	1	0.188899	0.011062	4.97761e-05	9.02195	0.0107943	0.011062	0.0257472	0.0257472	1	Pipox	19193	0.0405368
ENSMUSG00000017466	1.10115	0.294015	1	0.788001	0.0421972	0.00415582	6.84081	0.056239	0.0421972	0.0234898	0.0421972	1	Timp2	21858	-0.100094
ENSMUSG00000017478	0.0193149	0.889467	1	0.0874307	0.00457381	0.000569173	7.10766	0.0132281	0.00457381	0.022866	0.022866	1	Zc3h18	76014	-0.000214343
ENSMUSG00000017485	0.0238615	0.877238	1	0.134882	0.00737945	0.000554791	5.67781	0.0108407	0.00737945	0.0304476	0.0304476	1	Top2b	21974	0.0200356
ENSMUSG00000017491	0.322752	0.569959	1	1.23431	0.0706912	0.00191535	6.2648	0.0708414	0.0706912	0.0260536	0.0706912	1	Rarb	218772	-0.0807401
ENSMUSG00000017493	-0.179103	1	1	0.256052	0.0150354	2.65288e-05	10.3849	0.0498434	0.0150354	0.0316268	0.0316268	1	Igfbp4	16010	-0.0156658
ENSMUSG00000017548	-0.0443084	1	1	0.185082	0.0098283	0.00105887	5.29525	0.0265549	0.0098283	0.0347833	0.0347833	1	Suz12	52615	0.0135997
ENSMUSG00000017550	0.160665	0.688545	1	0.826241	0.0298842	0.0187181	4.25097	0.0906137	0.0298842	0.0530123	0.0530123	1	Atad5	237877	-0.0519644
ENSMUSG00000017561	0.0181698	0.892774	1	0.183226	0.00648993	0.00428807	5.68673	0.0138754	0.00648993	0.0303639	0.0303639	1	Crlf3	54394	-0.018964
ENSMUSG00000017607	-0.0407161	1	1	1.38249	0.014553	0.0667697	2.34621	0.0734019	0.014553	0.0939081	0.0939081	1	Tns4	217169	0.0484763
ENSMUSG00000017615	-0.0378368	1	1	0.11405	0.00637148	0.00033737	8.01285	0.00976394	0.00637148	0.0230015	0.0230015	1	Tnfaip1	21927	0.00493434
ENSMUSG00000017631	0.736438	0.390804	1	0.783096	0.0393458	0.00671867	5.31205	0.0530369	0.0393458	0.0345635	0.0393458	1	Abr	109934	0.0851909
ENSMUSG00000017639	0.410337	0.521798	1	5.30211	0.300273	0.0116156	6.0467	0.548708	0.300273	0.0274467	0.300273	1	Rab11fip4	268451	0.180317
ENSMUSG00000017652	0.312434	0.576191	1	1.95394	0.0794735	0.0354644	3.18379	0.138026	0.0794735	0.0768949	0.0794735	1	Cd40	21939	-0.100615
ENSMUSG00000017664	-0.172789	1	1	0.469072	0.0266566	0.000935927	6.7673	0.0301844	0.0266566	0.0237201	0.0266566	1	Slc35c2	228875	-0.0136402
ENSMUSG00000017667	0.211451	0.645633	1	0.315609	0.0125698	0.00599541	5.0321	0.0250408	0.0125698	0.0385056	0.0385056	1	Zfp334	228876	-0.0503209
ENSMUSG00000017670	0.432865	0.510587	1	0.192248	0.00902608	0.00228265	5.64369	0.0127848	0.00902608	0.0307739	0.0307739	1	Elmo2	140579	-0.0558045
ENSMUSG00000017677	-0.137378	1	1	1.99037	0.115368	0.00171263	5.8645	0.212147	0.115368	0.0288159	0.115368	1	Wsb1	78889	0.0386297
ENSMUSG00000017679	3.18866	0.074151	1	0.819393	0.0464295	0.0017701	6.04871	0.0494964	0.0464295	0.0274327	0.0464295	1	Ttpal	76080	-0.160087
ENSMUSG00000017686	-0.0239915	1	1	0.0678772	0.00347973	0.000513052	7.80928	0.0116507	0.00347973	0.0226824	0.0226824	1	Rhot1	59040	-0.00360452
ENSMUSG00000017692	0.185125	0.667005	1	1.52012	0.0379546	0.0514641	1.39348	0.080053	0.0379546	0.109442	0.109442	1	Rhbdl3	246104	-0.121872
ENSMUSG00000017697	-0.132101	1	1	1.41602	0.0766567	0.00663862	4.5849	0.0762013	0.0766567	0.0460398	0.0766567	1	Ada	11486	0.0337057
ENSMUSG00000017707	0.273916	0.600717	1	0.333494	0.0194665	0.000150827	9.23492	0.025479	0.0194665	0.0264904	0.0264904	1	Serinc3	26943	0.0438482
ENSMUSG00000017713	0.14	0.708281	1	1.79175	0.102224	0.00317351	5.82873	0.097587	0.102224	0.0291095	0.102224	1	Tha1	71776	-0.0791231
ENSMUSG00000017715	1.5514	0.212929	1	0.583055	0.0328948	0.0014026	6.70954	0.0369404	0.0328948	0.0239224	0.0328948	1	Pgs1	74451	-0.0992168
ENSMUSG00000017716	-0.143328	1	1	5.58135	0.294143	0.0341718	4.50585	0.336833	0.294143	0.0476001	0.294143	1	Birc5	11799	-0.0620776
ENSMUSG00000017718	0.0591576	0.807832	1	0.520554	0.0304846	0.000136259	8.65824	0.0560046	0.0304846	0.024609	0.0304846	1	Afmid	71562	0.037477
ENSMUSG00000017721	-0.128885	1	1	0.433442	0.0251685	0.000328158	7.8677	0.0576686	0.0251685	0.0227602	0.0251685	1	Pigt	78928	-0.0190167
ENSMUSG00000017723	2.68264	0.101448	1	2.64062	0.152257	0.00307347	4.86968	0.23253	0.152257	0.0410072	0.152257	1	Wfdc2	67701	-0.266784
ENSMUSG00000017734	0.253895	0.614346	1	1.248	0.0650004	0.00841127	6.18566	0.0867937	0.0650004	0.0265308	0.0650004	1	Dbndd2	52840	-0.0758496
ENSMUSG00000017737	0.474024	0.491142	1	2.96328	0.140568	0.0337429	2.73939	0.202846	0.140568	0.0862179	0.140568	1	Mmp9	17395	-0.141415
ENSMUSG00000017740	0.426309	0.513806	1	0.621064	0.0173798	0.0191534	3.59523	0.0405136	0.0173798	0.0678784	0.0678784	1	Slc12a5	57138	-0.0902825
ENSMUSG00000017747	0.12544	0.723207	1	0.168179	0.00906927	0.000823632	6.06934	0.0425047	0.00906927	0.0272903	0.0272903	1	Ghdc	80860	0.0266307
ENSMUSG00000017754	0.942983	0.331512	1	6.05191	0.355695	0.000300304	7.95201	0.484532	0.355695	0.0228925	0.355695	1	Pltp	18830	0.260666
ENSMUSG00000017756	0.159527	0.689592	1	0.355645	0.0205938	0.000326507	8.07006	0.0326204	0.0205938	0.0231133	0.0231133	1	Slc12a7	20499	-0.0287026
ENSMUSG00000017760	0.853493	0.355566	1	0.486763	0.0282627	0.000370411	7.76496	0.0423824	0.0282627	0.0226316	0.0282627	1	Ctsa	19025	0.0710842
ENSMUSG00000017764	2.63681	0.104413	1	0.790515	0.0396563	0.0068446	4.796	0.0432342	0.0396563	0.0422142	0.0422142	1	Zswim1	71971	-0.161967
ENSMUSG00000017765	-0.0246967	1	1	0.617657	0.0341957	0.00213704	5.08713	0.0700285	0.0341957	0.0376884	0.0376884	1	Slc12a4	20498	0.00366466
ENSMUSG00000017774	0.219162	0.639679	1	0.224146	0.01268	0.000505046	7.01275	0.0130968	0.01268	0.0230527	0.0230527	1	Myo1c	17913	-0.03104
ENSMUSG00000017776	0.0243412	0.87602	1	0.143993	0.00830572	0.000164471	7.31062	0.0176674	0.00830572	0.0225936	0.0225936	1	Crk	12928	0.00843146
ENSMUSG00000017778	-0.21213	1	1	1.14095	0.0670119	0.00010284	9.57026	0.0828552	0.0670119	0.0277838	0.0670119	1	Cox7c	12867	-0.00203358
ENSMUSG00000017781	0.0975775	0.754756	1	0.0683999	0.00370167	0.000321852	7.84071	0.00989579	0.00370167	0.0227228	0.0227228	1	Pitpna	18738	-0.0242808
ENSMUSG00000017801	9.58237	0.00196454	1	0.552029	0.0308793	0.00159298	6.93772	0.0322531	0.0308793	0.0232276	0.0308793	1	Mlx	21428	-0.21646
ENSMUSG00000017802	-0.111993	1	1	0.177652	0.0103354	0.000114678	9.0645	0.0201082	0.0103354	0.025891	0.025891	1	Fam134c	67998	-0.00993815
ENSMUSG00000017830	1.25513	0.262574	1	2.3085	0.133978	0.00181661	5.47423	0.176002	0.133978	0.0325735	0.133978	1	Dhx58	80861	-0.18074
ENSMUSG00000017831	-0.0502566	1	1	0.110001	0.00614405	0.000326621	8.15079	0.0140036	0.00614405	0.0232852	0.0232852	1	Rab5a	271457	-0.00596939
ENSMUSG00000017837	0.346616	0.556035	1	0.221299	0.0120584	0.000959193	6.4397	0.0118953	0.0120584	0.0251009	0.0251009	1	Nkiras2	71966	0.0415362
ENSMUSG00000017843	0.140908	0.70738	1	0.0669326	0.00362164	0.000315572	7.86133	0.00611865	0.00362164	0.0227512	0.0227512	1	Ppp2r5c	26931	0.0282997
ENSMUSG00000017858	0.277338	0.598451	1	0.25279	0.0141231	0.000746896	6.46802	0.0148805	0.0141231	0.02496	0.02496	1	Ift52	245866	0.036777
ENSMUSG00000017868	1.20036	0.27325	1	3.60255	0.211402	0.000512963	8.12274	0.269497	0.211402	0.0232237	0.211402	1	Sgk2	27219	0.221681
ENSMUSG00000017929	0.531636	0.46592	1	1.45808	0.0845089	0.00126068	4.58757	0.168504	0.0845089	0.0459883	0.0845089	1	B4galt5	56336	-0.103202
ENSMUSG00000017950	0.20802	0.648324	1	0.372292	0.0218787	2.07858e-05	8.71171	0.0279798	0.0218787	0.0247664	0.0247664	1	Hnf4a	15378	-0.0350836
ENSMUSG00000017969	1.2457	0.264375	1	1.50587	0.0837855	0.00479514	5.23544	0.0819408	0.0837855	0.0355847	0.0837855	1	Ptgis	19223	-0.145524
ENSMUSG00000017978	1.58732	0.207709	1	0.290478	0.0151599	0.00192708	7.04774	0.0157899	0.0151599	0.0229794	0.0229794	1	Cadps2	320405	-0.0885768
ENSMUSG00000017999	0.0671059	0.795598	1	0.176561	0.00948467	0.000901256	5.91432	0.0143016	0.00948467	0.028421	0.028421	1	Ddx27	228889	-0.0220385
ENSMUSG00000018001	0.297012	0.585762	1	0.209782	0.00963028	0.00270985	5.09713	0.0195075	0.00963028	0.0375418	0.0375418	1	Cyth3	19159	0.0555505
ENSMUSG00000018008	-0.121294	1	1	0.920706	0.0524895	0.0016697	6.20411	0.0547749	0.0524895	0.0264169	0.0524895	1	Cyth4	72318	-0.0289441
ENSMUSG00000018012	1.43969	0.230189	1	1.87322	0.0680896	0.0421001	3.28773	0.133107	0.0680896	0.074643	0.074643	1	Rac3	170758	-0.184603
ENSMUSG00000018040	0.00696493	0.933489	1	0.31565	0.0138895	0.00467812	6.20156	0.0193684	0.0138895	0.0264325	0.0264325	1	Rrp7a	74778	0.00248377
ENSMUSG00000018042	1.16252	0.280944	1	0.624215	0.0366321	8.63626e-05	10.5408	0.0458566	0.0366321	0.0324889	0.0366321	1	Cyb5r3	109754	0.0910749
ENSMUSG00000018068	5.37015	0.0204842	1	1.48845	0.0700554	0.0175005	3.56893	0.125166	0.0700554	0.0684615	0.0700554	1	Ints2	70422	-0.303123
ENSMUSG00000018076	3.75567	0.0526287	1	0.899201	0.0512787	0.00161552	6.13319	0.0678632	0.0512787	0.0268646	0.0512787	1	Med13l	76199	0.179903
ENSMUSG00000018102	-0.0448912	1	1	0.775186	0.0454988	0.000100385	9.24687	0.115635	0.0454988	0.0265338	0.0454988	1	Hist1h2bc	68024	-0.0359693
ENSMUSG00000018143	1.9222	0.165614	1	0.620395	0.035474	0.00101989	6.87628	0.0478696	0.035474	0.023389	0.035474	1	Mafk	17135	0.112077
ENSMUSG00000018160	0.000541867	0.981428	1	0.172612	0.00515833	0.00499529	5.76217	0.014491	0.00515833	0.0296793	0.0296793	1	Med1	19014	0.0141221
ENSMUSG00000018166	8.35382	0.00384877	1	1.22163	0.0717508	0.00010961	9.03549	0.0695543	0.0717508	0.0257927	0.0717508	1	Erbb3	13867	0.291756
ENSMUSG00000018167	0.924521	0.336291	1	0.156909	0.00794912	0.00128084	6.18073	0.0190293	0.00794912	0.0265616	0.0265616	1	Stard3	59045	0.0714038
ENSMUSG00000018168	9.22086	0.00239273	1	2.07524	0.0755707	0.0465025	3.89748	0.11749	0.0755707	0.0610768	0.0755707	1	Ikzf3	22780	-0.440115
ENSMUSG00000018169	0.499199	0.479852	1	0.567825	0.0254227	0.00797877	3.91551	0.0411501	0.0254227	0.0606621	0.0606621	1	Mfng	17305	0.085881
ENSMUSG00000018171	0.00339647	0.953526	1	0.330235	0.0186157	0.000809891	7.64892	0.0228039	0.0186157	0.0225345	0.0225345	1	Vmp1	75909	-0.00589943
ENSMUSG00000018189	0.0512164	0.82096	1	0.333076	0.0168361	0.00275658	6.33732	0.0305192	0.0168361	0.0256417	0.0256417	1	Uchl5	56207	0.015531
ENSMUSG00000018196	0.00851857	0.926463	1	0.298792	0.0154506	0.00212541	7.15265	0.0289278	0.0154506	0.0227908	0.0227908	1	Glrx2	69367	-0.00143826
ENSMUSG00000018199	-0.146095	1	1	0.674963	0.0372786	0.00242515	5.75039	0.0630092	0.0372786	0.0297834	0.0372786	1	Trove2	20822	-0.0211521
ENSMUSG00000018209	1.04601	0.306427	1	0.286014	0.0159372	0.000887139	5.17944	0.0199179	0.0159372	0.0363606	0.0363606	1	Stk4	58231	-0.0913396
ENSMUSG00000018211	-0.12588	1	1	24.1926	1.3818	0.0412934	3.36897	1.8455	1.3818	0.0728691	1.3818	1	Wfdc15b	192201	-0.144598
ENSMUSG00000018217	-0.0668046	1	1	0.382004	0.019305	0.00316584	4.7449	0.0250201	0.019305	0.0430916	0.0430916	1	Pmp22	18858	0.0047983
ENSMUSG00000018239	1.23044	0.267321	1	0.335588	0.0117736	0.0079669	4.4827	0.0194222	0.0117736	0.0480687	0.0480687	1	Zcchc10	67966	-0.120679
ENSMUSG00000018286	0.296735	0.585937	1	0.276901	0.0161913	9.69836e-05	9.14955	0.0247292	0.0161913	0.0261854	0.0261854	1	Psmb6	19175	-0.0458833
ENSMUSG00000018287	0.277864	0.598104	1	0.268552	0.0152329	0.000564327	7.39137	0.0307314	0.0152329	0.0225326	0.0225326	1	Spag7	216873	-0.0356257
ENSMUSG00000018293	0.261804	0.608883	1	0.646753	0.0379559	8.84337e-05	9.18976	0.0525157	0.0379559	0.0263278	0.0379559	1	Pfn1	18643	-0.0550585
ENSMUSG00000018322	0.0153201	0.901494	1	0.336711	0.0178149	0.00199165	6.34166	0.0336396	0.0178149	0.0256178	0.0256178	1	Tomm34	67145	-0.00612785
ENSMUSG00000018326	0.212457	0.644848	1	0.0894102	0.00513374	0.000125682	8.48683	0.0196142	0.00513374	0.024127	0.024127	1	Ywhab	54401	-0.0390036
ENSMUSG00000018334	-0.0381166	1	1	0.327895	0.0065315	0.0127564	3.50527	0.0237096	0.0065315	0.0698699	0.0698699	1	Ksr1	16706	-0.0189693
ENSMUSG00000018339	0.0253924	0.873393	1	1.93934	0.111419	0.00265945	5.43868	0.269125	0.111419	0.0329884	0.111419	1	Gpx3	14778	-0.0677204
ENSMUSG00000018340	-0.210072	1	1	0.461507	0.0270533	9.4138e-05	9.15303	0.11454	0.0270533	0.0261976	0.0270533	1	Anxa6	11749	0.00334238
ENSMUSG00000018347	0.614139	0.433233	1	0.316669	0.0152198	0.00340775	5.6676	0.0282739	0.0152198	0.0305443	0.0305443	1	Zkscan6	52712	-0.0660055
ENSMUSG00000018362	8.5733	0.00341127	1	0.445537	0.0259005	0.000307558	6.64369	0.0292791	0.0259005	0.0241753	0.0259005	1	Kpna2	16647	-0.202733
ENSMUSG00000018363	0.713927	0.398143	1	0.348823	0.0200723	0.000446685	7.6619	0.0217864	0.0200723	0.0225426	0.0225426	1	Smurf2	66313	0.0574642
ENSMUSG00000018372	0.142792	0.705521	1	0.404203	0.017856	0.00592067	3.99841	0.0586231	0.017856	0.0587509	0.0587509	1	Cep95	320162	0.0493604
ENSMUSG00000018377	0.0408934	0.839744	1	0.0742988	0.00330639	0.00106413	6.07052	0.00423646	0.00330639	0.0272823	0.0272823	1	Vezf1	22344	0.0153575
ENSMUSG00000018378	-0.0215883	1	1	0.941381	0.039956	0.0154193	3.86078	0.0521701	0.039956	0.0619196	0.0619196	1	Cuedc1	70393	0.00240433
ENSMUSG00000018379	3.46232	0.0627823	1	0.57273	0.0325009	0.0011891	6.20275	0.0621594	0.0325009	0.0264252	0.0325009	1	Srsf1	110809	-0.138659
ENSMUSG00000018381	0.454617	0.500151	1	0.528348	0.0221498	0.00892945	5.52059	0.0369114	0.0221498	0.0320512	0.0320512	1	Abi3	66610	-0.0623706
ENSMUSG00000018387	0.465296	0.495159	1	0.559644	0.0322442	0.00067607	7.41057	0.105309	0.0322442	0.0225221	0.0322442	1	Shroom1	71774	-0.0610709
ENSMUSG00000018395	-0.0406159	1	1	0.589514	0.0286945	0.00598278	4.85808	0.0465113	0.0286945	0.0411925	0.0411925	1	Kif3a	16568	-0.0055536
ENSMUSG00000018398	0.43414	0.509964	1	0.406725	0.0207116	0.00321342	5.24007	0.0243559	0.0207116	0.0355217	0.0355217	1	Sept8	20362	-0.061118
ENSMUSG00000018401	1.58762	0.207667	1	0.764903	0.0440732	0.00092112	7.46492	0.120032	0.0440732	0.0225008	0.0440732	1	Mtmr4	170749	-0.11475
ENSMUSG00000018405	0.0874839	0.767401	1	1.16766	0.0325021	0.0361836	3.65346	0.0675058	0.0325021	0.0665856	0.0665856	1	Mrm1	217038	0.0473929
ENSMUSG00000018411	-0.0245947	1	1	0.944373	0.0397699	0.0157814	3.6852	0.0888626	0.0397699	0.0658797	0.0658797	1	Mapt	17762	-0.00399239
ENSMUSG00000018412	1.32227	0.250185	1	0.324516	0.0151339	0.00395527	7.57325	0.0206986	0.0151339	0.0225016	0.0225016	1	Kansl1	76719	0.083731
ENSMUSG00000018415	-0.000343285	1	1	0.203689	0.0115906	0.000391133	7.56778	0.0116813	0.0115906	0.0225003	0.0225003	1	Gid4	66771	0.0038272
ENSMUSG00000018417	0.63398	0.425899	1	1.5267	0.0888397	0.000966238	8.03293	0.123137	0.0888397	0.0230397	0.0888397	1	Myo1b	17912	0.112487
ENSMUSG00000018425	2.45034	0.117499	1	0.358097	0.0206987	0.000365863	6.05082	0.0228766	0.0206987	0.027418	0.027418	1	Dhx40	67487	0.116727
ENSMUSG00000018427	2.99369	0.0835895	1	2.44666	0.142533	0.00138885	6.99296	0.555661	0.142533	0.0230965	0.142533	1	Ypel2	77864	0.269221
ENSMUSG00000018428	1.79039	0.180879	1	0.23597	0.0136999	0.000180659	8.81927	0.0167277	0.0136999	0.0250932	0.0250932	1	Akap1	11640	0.097862
ENSMUSG00000018433	1.18887	0.275557	1	0.247059	0.0123312	0.00220167	6.64466	0.0157924	0.0123312	0.0241714	0.0241714	1	Nol11	68979	-0.0786284
ENSMUSG00000018442	0.237353	0.626125	1	0.201462	0.0114909	0.000359812	8.26711	0.0137697	0.0114909	0.0235576	0.0235576	1	Derl2	116891	-0.0373326
ENSMUSG00000018446	0.100325	0.75144	1	0.344989	0.0200672	0.000226305	8.59258	0.0244773	0.0200672	0.0244204	0.0244204	1	C1qbp	12261	-0.0264763
ENSMUSG00000018449	0.265078	0.606653	1	0.49291	0.0261815	0.00281321	6.44237	0.0383249	0.0261815	0.0250874	0.0261815	1	Rpain	69723	0.0482298
ENSMUSG00000018459	2.56211	0.109452	1	3.81916	0.223922	0.000734379	6.91267	0.314472	0.223922	0.0232914	0.223922	1	Slc13a3	114644	-0.314555
ENSMUSG00000018470	0.152134	0.696504	1	3.40994	0.14273	0.0578545	3.19806	0.194692	0.14273	0.076587	0.14273	1	Kcnab3	16499	-0.111
ENSMUSG00000018474	1.72286	0.189325	1	1.12837	0.0650345	0.00134001	7.44442	0.125916	0.0650345	0.0225072	0.0650345	1	Chd3	216848	-0.144272
ENSMUSG00000018476	1.1517	0.283193	1	0.878073	0.0491831	0.0024682	6.21312	0.0688749	0.0491831	0.0263618	0.0491831	1	Kdm6b	216850	0.107607
ENSMUSG00000018481	0.484425	0.486425	1	0.100388	0.0052987	0.000606466	7.55688	0.00994373	0.0052987	0.0224979	0.0224979	1	Appbp2	66884	-0.0475233
ENSMUSG00000018486	2.17828	0.139971	1	5.6908	0.307454	0.0272988	4.18386	0.348418	0.307454	0.0545128	0.307454	1	Wnt9b	22412	-0.358102
ENSMUSG00000018501	1.85289	0.173448	1	0.388242	0.0212648	0.00157299	6.95846	0.0217633	0.0212648	0.0231768	0.0231768	1	Ncor1	20185	0.0955487
ENSMUSG00000018507	-0.0190591	1	1	0.700008	0.0318667	0.00931025	5.14486	0.0534503	0.0318667	0.0368512	0.0368512	1	Trpv2	22368	0.00580519
ENSMUSG00000018509	0.145038	0.703323	1	0.380071	0.020429	0.00192807	6.18025	0.0290901	0.020429	0.0265646	0.0265646	1	Cenpv	73139	0.0283633
ENSMUSG00000018537	-0.206337	1	1	1.4475	0.071909	0.0132381	4.69776	0.08479	0.071909	0.0439294	0.071909	1	Pcgf2	22658	0.00943839
ENSMUSG00000018541	1.29346	0.255412	1	0.328184	0.0178074	0.00149749	6.20642	0.0321389	0.0178074	0.0264027	0.0264027	1	Cwc25	67480	-0.084738
ENSMUSG00000018547	0.748859	0.386838	1	0.219106	0.0118178	0.00107078	7.08411	0.0240735	0.0118178	0.0229088	0.0229088	1	Pip4k2b	108083	-0.0593641
ENSMUSG00000018548	0.0388717	0.843703	1	0.376313	0.0177895	0.00434657	5.82735	0.0201541	0.0177895	0.029121	0.029121	1	Trim37	68729	-0.0187346
ENSMUSG00000018559	2.37751	0.123093	1	0.725155	0.0409143	0.00174185	6.79377	0.0592688	0.0409143	0.0236336	0.0409143	1	Ctdnep1	67181	-0.132726
ENSMUSG00000018565	1.81763	0.177595	1	0.447577	0.0256024	0.000725718	6.53325	0.0304614	0.0256024	0.0246505	0.0256024	1	Elp5	54351	-0.0932402
ENSMUSG00000018566	0.388518	0.533079	1	13.5613	0.730877	0.0668472	3.01419	0.83628	0.730877	0.0805173	0.730877	1	Slc2a4	20528	0.283359
ENSMUSG00000018567	0.17358	0.676949	1	0.45981	0.0269567	9.09228e-05	9.41524	0.0454424	0.0269567	0.0271666	0.0271666	1	Gabarap	56486	-0.0406356
ENSMUSG00000018569	1.77854	0.182329	1	2.83704	0.113322	0.0535626	3.43993	0.212441	0.113322	0.0713108	0.113322	1	Cldn7	53624	-0.231874
ENSMUSG00000018572	-0.0402369	1	1	0.534533	0.030196	0.00124719	6.90201	0.0443844	0.030196	0.0233194	0.030196	1	Phf23	78246	-0.0302789
ENSMUSG00000018574	-0.102477	1	1	0.214237	0.012571	3.11977e-05	9.1599	0.0146315	0.012571	0.0262219	0.0262219	1	Acadvl	11370	-0.0110385
ENSMUSG00000018581	1.82036	0.17727	1	5.90518	0.174104	0.173259	2.41604	0.504221	0.174104	0.0925882	0.174104	1	Dnah11	13411	-0.337853
ENSMUSG00000018583	2.50944	0.113166	1	0.248524	0.0141393	0.000479741	7.68738	0.0239929	0.0141393	0.0225606	0.0225606	1	G3bp1	27041	-0.10776
ENSMUSG00000018585	0.641534	0.423156	1	0.833476	0.0488862	0.000141791	8.55963	0.0700378	0.0488862	0.0243276	0.0488862	1	Atox1	11927	-0.0834762
ENSMUSG00000018593	0.0219952	0.8821	1	0.630649	0.0369142	0.000182818	7.4443	0.0422237	0.0369142	0.0225072	0.0369142	1	Sparc	20692	0.0383427
ENSMUSG00000018599	3.76815	0.0522373	1	0.428252	0.0208475	0.00434375	5.82068	0.0299575	0.0208475	0.0291767	0.0291767	1	Mief2	237781	-0.159307
ENSMUSG00000018604	0.595784	0.440191	1	2.04989	0.116863	0.0037184	6.90196	0.108004	0.116863	0.0233195	0.116863	1	Tbx3	21386	0.12743
ENSMUSG00000018648	2.36772	0.123868	1	2.51411	0.124814	0.0230751	3.9575	0.141756	0.124814	0.0596942	0.124814	1	Dusp14	56405	-0.246697
ENSMUSG00000018651	0.399821	0.527182	1	0.496259	0.0206727	0.008519	4.30716	0.0360235	0.0206727	0.0517765	0.0517765	1	Tada2a	217031	-0.0734331
ENSMUSG00000018654	1.62299	0.202675	1	1.08835	0.0468118	0.017209	4.28952	0.0663607	0.0468118	0.0521621	0.0521621	1	Ikzf1	22778	-0.150979
ENSMUSG00000018659	0.429157	0.512403	1	0.202275	0.0118361	6.24019e-05	9.63066	0.0205525	0.0118361	0.0280336	0.0280336	1	Pnpo	103711	-0.0586048
ENSMUSG00000018661	0.675399	0.411175	1	0.678615	0.036984	0.00293453	5.36164	0.0370135	0.036984	0.0339293	0.036984	1	Cog1	16834	-0.0767696
ENSMUSG00000018666	0.0363472	0.8488	1	0.0427947	0.00164153	0.000875806	6.77803	0.00648432	0.00164153	0.0236846	0.0236846	1	Cbx1	12412	0.00657609
ENSMUSG00000018669	1.08233	0.298178	1	0.310652	0.0179545	0.000319101	7.12481	0.0248107	0.0179545	0.0228363	0.0228363	1	Cdk5rap3	80280	-0.0705071
ENSMUSG00000018672	0.760227	0.383257	1	0.75041	0.0433454	0.000796315	6.8097	0.0846996	0.0433454	0.0235835	0.0433454	1	Copz2	56358	-0.0844081
ENSMUSG00000018677	0.134073	0.714246	1	0.366069	0.0214937	3.97811e-05	9.67079	0.0407802	0.0214937	0.0282024	0.0282024	1	Slc25a39	68066	-0.0364786
ENSMUSG00000018697	0.568185	0.450981	1	0.525815	0.0296883	0.00124201	6.58457	0.0316066	0.0296883	0.0244218	0.0296883	1	Aatf	56321	-0.0634495
ENSMUSG00000018707	1.06658	0.30172	1	0.513024	0.0210152	0.00916275	5.38153	0.0377566	0.0210152	0.033681	0.033681	1	Dync1h1	13424	0.096961
ENSMUSG00000018727	-0.212489	1	1	4.26008	0.245927	0.00466611	5.50287	0.247426	0.245927	0.0322483	0.245927	1	Cpsf4l	52670	0.000387421
ENSMUSG00000018733	-0.0669723	1	1	0.4585	0.0238925	0.00307808	6.78018	0.0256294	0.0238925	0.0236776	0.0238925	1	Pex12	103737	0.0257835
ENSMUSG00000018736	0.992212	0.319202	1	0.418064	0.023609	0.000983	7.26812	0.0631019	0.023609	0.0226365	0.023609	1	Ndel1	83431	0.0699124
ENSMUSG00000018740	0.65474	0.418423	1	2.37012	0.115734	0.0236842	4.25541	0.288423	0.115734	0.0529138	0.115734	1	Slc25a35	71998	-0.141828
ENSMUSG00000018750	1.07125	0.300663	1	0.371855	0.0188305	0.0030433	5.24248	0.0356153	0.0188305	0.0354888	0.0354888	1	Zbtb4	75580	-0.0931738
ENSMUSG00000018752	-0.00944116	1	1	0.523324	0.0235665	0.00721729	5.77943	0.0832524	0.0235665	0.0295285	0.0295285	1	Tnfsfm13	619441	-0.00126174
ENSMUSG00000018761	0.0763897	0.782251	1	0.225997	0.0124673	0.000826628	7.60324	0.0163699	0.0124673	0.0225116	0.0225116	1	Mpdu1	24070	-0.0194815
ENSMUSG00000018765	0.509857	0.475201	1	0.322233	0.0182055	0.000749399	5.67503	0.0190865	0.0182055	0.0304739	0.0304739	1	Fxr2	23879	0.0578772
ENSMUSG00000018770	-0.140433	1	1	0.309773	0.0181928	2.91478e-05	10.4461	0.0336551	0.0181928	0.0319602	0.0319602	1	Atp5g3	228033	0.0183865
ENSMUSG00000018774	-0.188224	1	1	0.718258	0.0413715	0.000878921	6.7071	0.0496142	0.0413715	0.0239314	0.0413715	1	Cd68	12514	0.0131987
ENSMUSG00000018796	1.13226	0.287294	1	1.22718	0.072163	2.41089e-05	9.91005	0.0671184	0.072163	0.0292593	0.072163	1	Acsl1	14081	0.126333
ENSMUSG00000018800	0.68896	0.406518	1	1.1841	0.0604098	0.00924304	5.14757	0.0721716	0.0604098	0.0368124	0.0604098	1	Abca5	217265	0.102162
ENSMUSG00000018809	0.167922	0.681965	1	1.0175	0.0531237	0.00672954	3.7914	0.0697477	0.0531237	0.0635013	0.0635013	1	Smyd4	319822	-0.0511468
ENSMUSG00000018819	2.39143	0.122002	1	2.13663	0.119429	0.00625532	5.85091	0.1193	0.119429	0.0289264	0.119429	1	Lsp1	16985	-0.2284
ENSMUSG00000018820	0.593134	0.44121	1	0.483379	0.0267037	0.0017303	5.32481	0.0365742	0.0267037	0.0343983	0.0343983	1	Zfyve27	319740	0.0672204
ENSMUSG00000018821	-0.0980665	1	1	1.154	0.0675412	0.000341307	7.71155	0.0828333	0.0675412	0.0225802	0.0675412	1	Avpi1	69534	-0.0362865
ENSMUSG00000018822	0.641444	0.423189	1	3.8296	0.164753	0.060518	2.98358	0.301354	0.164753	0.0811635	0.164753	1	Sfrp5	54612	-0.178925
ENSMUSG00000018830	0.493013	0.482586	1	2.26912	0.12643	0.00704804	4.99252	0.126927	0.12643	0.0391038	0.12643	1	Myh11	17880	0.125418
ENSMUSG00000018841	0.419843	0.517016	1	0.44491	0.0239416	0.00222964	6.22242	0.0259157	0.0239416	0.0263054	0.0263054	1	Rad51d	19364	0.0487402
ENSMUSG00000018845	0.0360163	0.849482	1	1.19888	0.0481085	0.0224139	6.16176	0.0824238	0.0481085	0.0266811	0.0481085	1	Unc45b	217012	0.0544141
ENSMUSG00000018846	-0.0582776	1	1	0.245423	0.0142982	0.000138415	8.78533	0.0164889	0.0142982	0.0249886	0.0249886	1	Pank3	211347	0.01117
ENSMUSG00000018848	1.34726	0.245758	1	0.208222	0.0117797	0.000468678	6.27106	0.0176578	0.0117797	0.0260171	0.0260171	1	Rars	104458	-0.0840695
ENSMUSG00000018849	2.08435	0.148816	1	0.435304	0.0251816	0.000424534	6.71294	0.0360438	0.0251816	0.02391	0.0251816	1	Wwc1	211652	-0.097363
ENSMUSG00000018858	0.267059	0.605311	1	0.570785	0.0328364	0.000739217	7.33626	0.0438693	0.0328364	0.0225714	0.0328364	1	Mrpl58	68572	-0.0520063
ENSMUSG00000018861	0.169029	0.680976	1	0.548701	0.0312992	0.000977311	6.45301	0.0463208	0.0312992	0.0250342	0.0312992	1	Fdxr	14149	0.0455365
ENSMUSG00000018868	0.928661	0.335211	1	24.1431	1.38118	0.0390051	4.18947	1.66883	1.38118	0.0543866	1.38118	1	Pnpla5	75772	-0.517491
ENSMUSG00000018882	1.96286	0.161208	1	0.288392	0.0165015	0.000462734	7.10102	0.0245901	0.0165015	0.0228778	0.0228778	1	Mrpl45	67036	-0.0954401
ENSMUSG00000018899	2.12085	0.145306	1	0.459767	0.0266022	0.000442891	6.76768	0.0258071	0.0266022	0.0237189	0.0266022	1	Irf1	16362	-0.100627
ENSMUSG00000018900	-0.211135	1	1	0.897816	0.0522457	0.000566998	6.13169	0.048561	0.0522457	0.0268743	0.0522457	1	Slc22a5	20520	-0.00349151
ENSMUSG00000018906	4.49505	0.0339932	1	1.30055	0.0700096	0.00649344	4.55967	0.0911959	0.0700096	0.0465307	0.0700096	1	P4ha2	18452	-0.233564
ENSMUSG00000018909	0.0324787	0.856981	1	0.306827	0.0128152	0.00523349	4.28654	0.017744	0.0128152	0.0522275	0.0522275	1	Arrb1	109689	-0.0324923
ENSMUSG00000018920	0.0379732	0.845497	1	0.603443	0.0341176	0.00137907	6.90786	0.0415384	0.0341176	0.023304	0.0341176	1	Cxcl16	66102	0.0387555
ENSMUSG00000018921	0.0107514	0.917416	1	0.137938	0.00392308	0.00419095	6.10038	0.0337342	0.00392308	0.0270806	0.0270806	1	Pelp1	75273	0.00737889
ENSMUSG00000018923	0.408905	0.522526	1	0.266561	0.014181	0.00149904	6.46211	0.0200424	0.014181	0.0249891	0.0249891	1	Med11	66172	-0.0457591
ENSMUSG00000018927	2.46842	0.116154	1	0.764221	0.0432815	0.00167272	6.3426	0.0448103	0.0432815	0.0256126	0.0432815	1	Ccl6	20305	-0.138471
ENSMUSG00000018930	-0.16509	1	1	3.02578	0.0958454	0.082142	2.73281	0.2674	0.0958454	0.0863515	0.0958454	1	Ccl4	20303	0.0378495
ENSMUSG00000018931	0.303257	0.581848	1	0.195644	0.00939059	0.00211786	5.75005	0.0232243	0.00939059	0.0297864	0.0297864	1	Natd1	24083	0.0461139
ENSMUSG00000018932	2.08839	0.148423	1	0.639257	0.0373966	0.000206796	7.68646	0.0464635	0.0373966	0.0225599	0.0373966	1	Map2k3	26397	-0.117873
ENSMUSG00000018965	0.609632	0.434926	1	0.21077	0.0120465	0.000351687	7.67307	0.0157568	0.0120465	0.0225502	0.0225502	1	Ywhah	22629	-0.053251
ENSMUSG00000018974	0.362734	0.546992	1	0.194702	0.00952989	0.00192315	4.67328	0.011707	0.00952989	0.0443747	0.0443747	1	Sart3	53890	-0.065059
ENSMUSG00000018983	2.63593	0.104471	1	2.86446	0.11158	0.0569178	4.14677	0.170094	0.11158	0.0553516	0.11158	1	E2f2	242705	-0.275768
ENSMUSG00000018986	0.0428186	0.836067	1	1.48671	-0.0267827	0.114236	2.43257	0.116643	0	0.0922727	0.0922727	1	Slfn3	20557	-0.0740813
ENSMUSG00000018995	2.01025	0.15624	1	0.485638	0.0234881	0.00507891	6.38029	0.0394844	0.0234881	0.0254088	0.0254088	1	Nars2	244141	0.110538
ENSMUSG00000018999	6.39945	0.0114156	1	0.555813	0.0314094	0.00128543	7.55663	0.0399139	0.0314094	0.0224979	0.0314094	1	Slc35b4	58246	-0.176898
ENSMUSG00000019027	-0.0983801	1	1	7.60849	0.341968	0.10559	2.62973	0.498915	0.341968	0.0884233	0.341968	1	Dnah1	110084	-0.0930457
ENSMUSG00000019039	-0.100238	1	1	0.466001	0.026168	0.00124384	6.61299	0.0346352	0.026168	0.024301	0.026168	1	Dalrd3	67789	-0.0228394
ENSMUSG00000019054	-0.152897	1	1	0.701725	0.0410832	0.000194777	8.40568	0.0743893	0.0410832	0.0239104	0.0410832	1	Fis1	66437	-0.0204346
ENSMUSG00000019055	1.16238	0.280972	1	0.440263	0.0253248	0.000572964	6.55962	0.0693726	0.0253248	0.0245313	0.0253248	1	Plod1	18822	-0.0764832
ENSMUSG00000019066	0.295232	0.586887	1	0.313436	0.0169385	0.00149892	5.10525	0.028968	0.0169385	0.0374233	0.0374233	1	Rab3d	19340	-0.0534507
ENSMUSG00000019080	-0.171959	1	1	1.18106	0.0679951	0.00147907	6.55313	0.104228	0.0679951	0.0245603	0.0679951	1	Mfsd3	69572	0.0218686
ENSMUSG00000019082	1.35988	0.243559	1	1.34916	0.0791564	0.000205855	8.05147	0.0753783	0.0791564	0.023076	0.0791564	1	Slc25a22	68267	0.142833
ENSMUSG00000019087	0.570534	0.450047	1	0.280324	0.0161621	0.000327545	7.24443	0.043685	0.0161621	0.0226636	0.0226636	1	Atp6ap1	54411	-0.0509039
ENSMUSG00000019088	-0.0782708	1	1	0.172797	0.0054049	0.00475961	4.97911	0.018178	0.0054049	0.0393083	0.0393083	1	Dnase1l1	69537	0.0119203
ENSMUSG00000019122	0.18597	0.666292	1	1.18443	0.0691322	0.000539951	9.39362	0.0854757	0.0691322	0.0270831	0.0691322	1	Ccl9	20308	0.0683578
ENSMUSG00000019132	-0.00140389	1	1	0.383811	0.0222787	0.000298488	8.88894	0.0212965	0.0222787	0.0253123	0.0253123	1	BC005537	79555	-0.0148664
ENSMUSG00000019139	0.615251	0.432818	1	0.953386	0.0531365	0.00294504	5.88398	0.0975887	0.0531365	0.0286595	0.0531365	1	Isyna1	71780	-0.0879233
ENSMUSG00000019143	-0.000879492	1	1	0.0919551	0.00415234	0.00125678	6.01284	0.00759679	0.00415234	0.027686	0.027686	1	Hars2	70791	-0.00599092
ENSMUSG00000019146	-0.0514135	1	1	0.5576	-0.0435913	0.0763913	2.8214	0.0311051	0	0.0845413	0.0845413	1	Cacng2	12300	-0.0346101
ENSMUSG00000019158	-0.18	1	1	1.14103	0.066427	0.000692517	7.22771	0.0767615	0.066427	0.0226842	0.066427	1	Tmem160	69094	0.019247
ENSMUSG00000019173	0.116499	0.732863	1	0.094559	0.00545684	0.000105458	8.45328	0.00722132	0.00545684	0.0240365	0.0240365	1	Rab5c	19345	-0.0319973
ENSMUSG00000019178	2.39626	0.121625	1	4.17163	0.184678	0.0607123	3.2036	0.234592	0.184678	0.0764674	0.184678	1	Styxl1	76571	-0.319419
ENSMUSG00000019179	0.456001	0.499499	1	0.349871	0.0205111	6.95403e-05	8.75203	0.0386645	0.0205111	0.0248873	0.0248873	1	Mdh2	17448	-0.05033
ENSMUSG00000019188	-0.206188	1	1	0.4722	0.0276112	0.00016523	8.39091	0.0530227	0.0276112	0.0238717	0.0276112	1	H13	14950	-0.00545564
ENSMUSG00000019189	0.0657871	0.797573	1	1.64945	0.0963476	0.000678761	5.87252	0.268385	0.0963476	0.0287513	0.0963476	1	Rnf145	74315	0.0675151
ENSMUSG00000019194	-0.210266	1	1	0.849983	0.0473259	0.0026731	5.99973	0.0705819	0.0473259	0.0277804	0.0473259	1	Scn1b	20266	0.00435022
ENSMUSG00000019210	0.445063	0.504689	1	0.321689	0.0187875	0.000135418	8.3442	0.0516182	0.0187875	0.0237511	0.0237511	1	Atp6v1e1	11973	0.0479405
ENSMUSG00000019214	-0.0870988	1	1	2.8294	0.00709327	0.159342	1.93457	0.161443	0.00709327	0.101221	0.101221	1	Chtf18	214901	-0.00459967
ENSMUSG00000019232	1.58899	0.207471	1	2.79299	0.164089	0.000204562	8.35242	0.223224	0.164089	0.0237722	0.164089	1	Etnppl	71760	0.219353
ENSMUSG00000019235	1.54007	0.214608	1	3.11205	0.15747	0.0255915	3.76291	0.177745	0.15747	0.0641447	0.15747	1	Rps6kl1	238323	-0.228515
ENSMUSG00000019254	-0.00824036	1	1	0.427647	0.0229061	0.0022496	5.86494	0.0250035	0.0229061	0.0288123	0.0288123	1	Ppp1r12c	232807	0.00173947
ENSMUSG00000019256	-0.0714406	1	1	0.544183	0.0315782	0.000432581	6.30366	0.0415348	0.0315782	0.02583	0.0315782	1	Ahr	11622	-0.0276565
ENSMUSG00000019261	0.577108	0.447448	1	0.44336	0.0224875	0.00359248	5.66424	0.0451867	0.0224875	0.0305763	0.0305763	1	Map1s	270058	-0.0637994
ENSMUSG00000019278	-0.0868822	1	1	3.11812	0.148402	0.0350165	3.58104	0.29863	0.148402	0.0681931	0.148402	1	Dpep1	13479	-0.0624853
ENSMUSG00000019295	0.786437	0.37518	1	0.223874	0.0123644	0.000804673	6.95634	0.0121123	0.0123644	0.0231819	0.0231819	1	Tmem129	68366	-0.0607804
ENSMUSG00000019297	1.0058	0.31591	1	0.190529	0.0103992	0.000808398	7.29088	0.0159956	0.0103992	0.0226126	0.0226126	1	Nop9	67842	-0.0683399
ENSMUSG00000019302	-0.170172	1	1	0.628671	0.0358656	0.00111505	7.14091	0.111375	0.0358656	0.0228096	0.0358656	1	Atp6v0a1	11975	0.0163025
ENSMUSG00000019303	-0.153444	1	1	3.00581	0.12948	0.0473322	3.30625	0.203884	0.12948	0.0742396	0.12948	1	Psmc3ip	19183	0.0420981
ENSMUSG00000019312	2.9801	0.0842943	1	0.440572	0.0257814	0.000134627	8.47274	0.0429152	0.0257814	0.0240888	0.0257814	1	Grb7	14786	0.117408
ENSMUSG00000019320	1.12098	0.289707	1	2.20921	0.0447071	0.0852467	2.36775	0.119996	0.0447071	0.0935032	0.0935032	1	Noxo1	71893	0.206955
ENSMUSG00000019338	-0.139621	1	1	0.528798	0.0279866	0.00311914	6.87093	0.0306972	0.0279866	0.0234038	0.0279866	1	Zfp687	78266	-0.0196122
ENSMUSG00000019362	0.405426	0.5243	1	0.745886	0.0436899	0.000185775	8.49842	0.0627324	0.0436899	0.0241585	0.0436899	1	D8Ertd738e	101966	-0.0673683
ENSMUSG00000019368	0.0315167	0.859093	1	0.239612	0.0139128	0.000182026	8.56912	0.0546035	0.0139128	0.0243542	0.0243542	1	Sec14l4	103655	0.0221678
ENSMUSG00000019370	0.666551	0.414257	1	0.1998	0.0114491	0.000303825	6.55735	0.016571	0.0114491	0.0245414	0.0245414	1	Calm3	12315	-0.0567375
ENSMUSG00000019373	0.452061	0.501358	1	0.115815	0.00649446	0.000318173	7.32359	0.00766457	0.00649446	0.022582	0.022582	1	Cops3	26572	-0.0450423
ENSMUSG00000019428	0.290495	0.589904	1	0.442351	0.025982	3.86793e-05	9.5804	0.0311916	0.025982	0.0278253	0.0278253	1	Fkbp8	14232	0.0442302
ENSMUSG00000019432	2.48366	0.115034	1	0.631478	0.0367283	0.000417455	7.8809	0.0569649	0.0367283	0.0227794	0.0367283	1	Ddx39b	53817	-0.126206
ENSMUSG00000019433	0.0705311	0.790565	1	0.632485	0.0363242	0.000880806	6.94584	0.0346152	0.0363242	0.0232075	0.0363242	1	Gipc1	67903	-0.0421601
ENSMUSG00000019437	0.829368	0.362455	1	0.772317	0.0444378	0.000992604	6.81124	0.0446665	0.0444378	0.0235787	0.0444378	1	Tlcd1	68385	0.0885465
ENSMUSG00000019461	0.0636376	0.800836	1	0.185862	0.00755276	0.00338032	6.30768	0.0187458	0.00755276	0.0258073	0.0258073	1	Plscr3	70310	-0.0171619
ENSMUSG00000019464	0.0359437	0.849632	1	0.237549	0.0121146	0.00185883	6.41027	0.014918	0.0121146	0.0252513	0.0252513	1	Ptger1	19216	0.0109496
ENSMUSG00000019467	0.522906	0.469605	1	0.627451	0.0272507	0.0096582	4.49262	0.0462766	0.0272507	0.0478671	0.0478671	1	Arhgef25	52666	-0.0806653
ENSMUSG00000019470	0.419684	0.517095	1	0.459218	0.0261674	0.000845424	6.99997	0.0456288	0.0261674	0.0230808	0.0261674	1	Xab2	67439	-0.0534571
ENSMUSG00000019471	-0.117863	1	1	0.10764	0.00619689	0.000134877	8.71564	0.0218634	0.00619689	0.0247781	0.0247781	1	Cdc37	12539	-0.00282444
ENSMUSG00000019478	0.0984603	0.753685	1	0.317917	0.0179398	0.00076123	7.0815	0.0317698	0.0179398	0.0229137	0.0229137	1	Rab4a	19341	0.0206727
ENSMUSG00000019487	0.284544	0.593738	1	0.677619	0.0379052	0.00195474	6.22696	0.0442584	0.0379052	0.026278	0.0379052	1	Trip10	106628	-0.0576759
ENSMUSG00000019494	0.108234	0.742163	1	0.297952	0.0173521	0.000174505	8.73159	0.0339395	0.0173521	0.0248258	0.0248258	1	Cops6	26893	-0.0293407
ENSMUSG00000019505	-0.109716	1	1	0.209751	0.0123162	2.21137e-05	10.4577	0.0275204	0.0123162	0.032024	0.032024	1	Ubb	22187	0.0303457
ENSMUSG00000019518	3.38482	0.0657995	1	0.761593	0.0417296	0.00307003	5.34585	0.0508008	0.0417296	0.0341288	0.0417296	1	Ap4m1	11781	0.158349
ENSMUSG00000019528	0.465428	0.495098	1	0.380991	0.0203622	0.00204905	6.05396	0.0468689	0.0203622	0.0273962	0.0273962	1	Gyg	27357	0.0524144
ENSMUSG00000019539	-0.129872	1	1	0.536394	0.0294993	0.00205333	6.28436	0.0468465	0.0294993	0.0259402	0.0294993	1	Rcn3	52377	-0.02103
ENSMUSG00000019558	0.0763782	0.782267	1	1.93652	0.108352	0.00556108	4.79473	0.175659	0.108352	0.0422355	0.108352	1	Slc6a8	102857	0.074524
ENSMUSG00000019564	1.15522	0.282459	1	1.44901	0.0618141	0.0234217	4.34262	0.155386	0.0618141	0.0510075	0.0618141	1	Arid3a	13496	-0.138405
ENSMUSG00000019577	2.9265	0.0871362	1	6.07548	0.353885	0.00349616	4.76557	1.04236	0.353885	0.0427328	0.353885	1	Pdk4	27273	0.420114
ENSMUSG00000019578	4.28954	0.0383475	1	0.443823	0.0251099	0.000997323	7.50464	0.0672646	0.0251099	0.0224945	0.0251099	1	Ubxn6	66530	0.138305
ENSMUSG00000019579	4.20202	0.040376	1	0.557126	0.0325876	0.00018456	6.98993	0.0350791	0.0325876	0.0231033	0.0325876	1	Mydgf	28106	-0.148557
ENSMUSG00000019590	3.89389	0.0484622	1	1.77476	0.100393	0.00400427	4.90673	0.118875	0.100393	0.0404256	0.100393	1	Cyb561	13056	-0.256678
ENSMUSG00000019647	3.50758	0.0610885	1	0.800591	0.0447596	0.00233403	5.89415	0.0570637	0.0447596	0.0285789	0.0447596	1	Sema6a	20358	0.164854
ENSMUSG00000019659	0.111035	0.738969	1	0.329422	0.0187836	0.000594218	6.85069	0.0234489	0.0187836	0.0234611	0.0234611	1	Ccdc12	72654	-0.0220806
ENSMUSG00000019689	-0.0864143	1	1	0.883232	0.0515479	0.000406936	7.75393	0.059051	0.0515479	0.02262	0.0515479	1	Fmc1	66117	0.0333176
ENSMUSG00000019699	0.679125	0.409888	1	1.06479	0.0584762	0.00415827	5.96351	0.0618236	0.0584762	0.0280466	0.0584762	1	Akt3	23797	0.0963603
ENSMUSG00000019710	0.0977259	0.754576	1	0.359262	0.0207996	0.000333452	8.36401	0.0311743	0.0207996	0.023802	0.023802	1	Mrpl24	67707	-0.0245829
ENSMUSG00000019715	0.678552	0.410086	1	0.160813	0.00891152	0.000548087	5.97373	0.012366	0.00891152	0.0279707	0.0279707	1	Gle1	74412	0.0626974
ENSMUSG00000019718	0.00204195	0.963957	1	0.31118	0.0175725	0.000732234	7.47052	0.0196875	0.0175725	0.0224995	0.0224995	1	L3hypdh	67217	-0.00264091
ENSMUSG00000019726	0.00628596	0.936807	1	0.769083	0.0444023	0.000837864	7.16246	0.0998154	0.0444023	0.0227755	0.0444023	1	Lyst	17101	-0.0409074
ENSMUSG00000019731	3.38976	0.0656024	1	0.230217	0.0133034	0.000238779	7.75592	0.0189362	0.0133034	0.0226221	0.0226221	1	Slc35e1	270066	-0.124807
ENSMUSG00000019732	0.357161	0.550087	1	0.575169	0.0285768	0.00525662	5.16971	0.102343	0.0285768	0.0364978	0.0364978	1	Calr3	73316	0.0570841
ENSMUSG00000019734	0.190343	0.662631	1	1.6963	0.0644801	0.035302	3.90289	0.116461	0.0644801	0.0609524	0.0644801	1	Tmc4	353499	-0.0822492
ENSMUSG00000019737	-0.124967	1	1	1.64237	0.0817662	0.0148438	4.15415	0.1216	0.0817662	0.0551842	0.0817662	1	Syne4	233066	-0.0378729
ENSMUSG00000019738	0.850129	0.356516	1	1.37159	0.0797349	0.000946892	7.09288	0.087906	0.0797349	0.0228926	0.0797349	1	Polr2i	69920	-0.11914
ENSMUSG00000019756	0.932153	0.334304	1	1.41418	0.0813798	0.00180693	6.0647	0.0748012	0.0813798	0.0273222	0.0813798	1	Prl8a1	73244	-0.12543
ENSMUSG00000019761	-0.0537648	1	1	1.64032	0.0887345	0.00775512	4.75952	0.0995565	0.0887345	0.0428372	0.0887345	1	Krt10	16661	-0.0509249
ENSMUSG00000019762	-0.0579912	1	1	0.236734	0.0137103	0.000215262	8.72317	0.0330695	0.0137103	0.0248006	0.0248006	1	Iyd	70337	0.0107075
ENSMUSG00000019763	0.932681	0.334167	1	0.808353	0.045612	0.00193814	6.54692	0.0439746	0.045612	0.0245883	0.045612	1	Rmnd1	66084	-0.0948526
ENSMUSG00000019768	0.78427	0.375838	1	1.71361	0.100546	0.00025451	7.64814	0.0909553	0.100546	0.022534	0.100546	1	Esr1	13982	-0.129081
ENSMUSG00000019773	-0.0202663	1	1	1.29981	0.000400334	0.076059	3.13083	0.27018	0.000400334	0.0780333	0.0780333	1	Fbxo5	67141	-0.0252069
ENSMUSG00000019774	2.36324	0.124224	1	0.856509	0.0372962	0.0130867	4.78575	0.0453467	0.0372962	0.0423875	0.0423875	1	Mtrf1l	108853	-0.163103
ENSMUSG00000019777	1.36011	0.243519	1	0.204328	0.0113768	0.000642527	7.07458	0.0109026	0.0113768	0.0229267	0.0229267	1	Hdac2	15182	-0.079602
ENSMUSG00000019779	4.17185	0.0411008	1	0.47621	0.0260283	0.00198405	6.25789	0.0317947	0.0260283	0.0260941	0.0260941	1	Frk	14302	-0.152945
ENSMUSG00000019782	0.0408962	0.839738	1	0.757527	0.0439625	0.000597898	7.01408	0.0579555	0.0439625	0.0230498	0.0439625	1	Rwdd1	66521	-0.0436736
ENSMUSG00000019785	0.135974	0.712317	1	2.31823	0.0777765	0.05859	2.34121	0.138336	0.0777765	0.0940017	0.0940017	1	Clvs2	215890	-0.0759712
ENSMUSG00000019789	0.11048	0.739598	1	2.32152	0.0681677	0.0683923	2.72908	0.142921	0.0681677	0.0864271	0.0864271	1	Hey2	15214	0.0666119
ENSMUSG00000019790	1.60207	0.20561	1	0.412169	0.021563	0.00268222	5.57637	0.0218406	0.021563	0.0314523	0.0314523	1	Stxbp5	78808	0.105462
ENSMUSG00000019791	-0.198564	1	1	0.546993	0.0316514	0.000524673	7.16909	0.0342203	0.0316514	0.0227655	0.0316514	1	Hint3	66847	-0.0087271
ENSMUSG00000019792	0.470978	0.492538	1	0.225513	0.0111111	0.00215437	6.28042	0.0133776	0.0111111	0.0259629	0.0259629	1	Trmt11	73681	-0.0508248
ENSMUSG00000019794	0.018818	0.890889	1	0.117438	0.00606089	0.000847208	5.92031	0.0110593	0.00606089	0.0283746	0.0283746	1	Katna1	23924	0.0145197
ENSMUSG00000019795	0.20513	0.650612	1	0.135292	0.00719184	0.000766538	7.29582	0.00904489	0.00719184	0.0226077	0.0226077	1	Pcmt1	18537	0.0302327
ENSMUSG00000019796	0.214559	0.643217	1	2.57303	0.142224	0.00913139	4.42478	0.179647	0.142224	0.0492634	0.142224	1	Lrp11	237253	-0.104267
ENSMUSG00000019797	-0.0633805	1	1	1.44449	0.00558995	0.0793802	2.75266	0.0899423	0.00558995	0.0859483	0.0859483	1	1700021F05Rik	67851	0.00652959
ENSMUSG00000019802	-0.112732	1	1	0.264851	0.0150182	0.000561264	9.36607	0.028904	0.0150182	0.0269778	0.0269778	1	Sec63	140740	-0.0070353
ENSMUSG00000019804	1.58353	0.208253	1	0.414772	0.0241694	0.000228939	8.19382	0.0394611	0.0241694	0.0233828	0.0241694	1	Snx3	54198	-0.0844614
ENSMUSG00000019806	-0.212263	1	1	0.744988	0.0420299	0.00179286	7.22948	0.0548859	0.0420299	0.022682	0.0420299	1	Aig1	66253	0.00130774
ENSMUSG00000019808	0.0269729	0.869547	1	0.3439	0.0163178	0.00391161	5.49571	0.0215813	0.0163178	0.0323288	0.0323288	1	Adat2	66757	0.0208769
ENSMUSG00000019809	1.41977	0.233442	1	0.159474	0.0084402	0.000940599	7.14107	0.0126447	0.0084402	0.0228094	0.0228094	1	Pex3	56535	0.0816563
ENSMUSG00000019810	1.22835	0.267728	1	0.770883	0.0416283	0.00371775	5.86369	0.0468846	0.0416283	0.0288224	0.0416283	1	Fuca2	66848	-0.103521
ENSMUSG00000019813	0.480512	0.488191	1	0.768193	0.0365984	0.00858946	5.2225	0.0476924	0.0365984	0.0357619	0.0365984	1	Cep57l1	103268	-0.0723356
ENSMUSG00000019814	3.50046	0.0613518	1	0.28085	0.0155207	0.000999943	6.91115	0.0164001	0.0155207	0.0232954	0.0232954	1	Ltv1	353258	-0.130093
ENSMUSG00000019817	-0.138639	1	1	2.12373	0.0549198	0.0700057	1.66499	0.117595	0.0549198	0.10553	0.10553	1	Plagl1	22634	0.0154392
ENSMUSG00000019818	-0.00747703	1	1	0.388364	0.0228088	3.6209e-05	9.00184	0.0433177	0.0228088	0.02568	0.02568	1	Cd164	53599	-0.0143897
ENSMUSG00000019820	0.848709	0.356918	1	0.586359	0.0339037	0.000588013	7.629	0.063471	0.0339037	0.0225234	0.0339037	1	Utrn	22288	0.0778476
ENSMUSG00000019822	-0.0744603	1	1	0.484961	0.0276535	0.000873569	6.59507	0.0316846	0.0276535	0.0243767	0.0276535	1	Smpd2	20598	0.0258282
ENSMUSG00000019823	0.314904	0.574686	1	0.511651	0.00680638	0.0232907	2.98171	0.0473108	0.00680638	0.081203	0.081203	1	Mical1	171580	-0.0932472
ENSMUSG00000019826	0.375563	0.539988	1	0.248494	0.0128664	0.00175086	6.39044	0.0131471	0.0128664	0.0253551	0.0253551	1	Zbtb24	268294	-0.0443084
ENSMUSG00000019831	-0.0694815	1	1	3.90476	0.213495	0.0161966	4.26225	0.207009	0.213495	0.0527627	0.213495	1	Wasf1	83767	0.0745943
ENSMUSG00000019832	0.310486	0.577382	1	0.339823	0.0196401	0.000349521	7.90623	0.042833	0.0196401	0.0228179	0.0228179	1	Rab32	67844	0.0386719
ENSMUSG00000019837	4.56418	0.0326472	1	0.402817	0.0227823	0.000912808	7.01984	0.0416591	0.0227823	0.0230374	0.0230374	1	Gtf3c6	67371	-0.147693
ENSMUSG00000019838	0.637067	0.424775	1	0.802408	0.0470511	0.000149395	8.84809	0.0428791	0.0470511	0.0251831	0.0470511	1	Slc16a10	72472	-0.0816956
ENSMUSG00000019841	-0.0210454	1	1	0.648543	0.0320444	0.00610517	6.7339	0.0504491	0.0320444	0.0238349	0.0320444	1	Rev3l	19714	0.0351524
ENSMUSG00000019842	0.418207	0.517833	1	0.869833	0.0379041	0.0132626	4.15805	0.0862933	0.0379041	0.0550959	0.0550959	1	Traf3ip2	103213	-0.077824
ENSMUSG00000019843	1.90583	0.167428	1	0.502116	0.0272442	0.00229206	6.49586	0.0296601	0.0272442	0.0248254	0.0272442	1	Fyn	14360	0.100461
ENSMUSG00000019845	0.491589	0.483219	1	1.71724	0.0786051	0.0224091	3.84109	0.101079	0.0786051	0.0623702	0.0786051	1	Tube1	71924	0.108997
ENSMUSG00000019846	0.00346334	0.953071	1	0.866558	0.0300309	0.0209431	5.36955	0.0463195	0.0300309	0.0338302	0.0338302	1	Lama4	16775	0.0127197
ENSMUSG00000019849	0.017702	0.894155	1	0.294717	0.0168232	0.00051308	7.57392	0.0224302	0.0168232	0.0225018	0.0225018	1	Prep	19072	0.00964032
ENSMUSG00000019850	-0.0160987	1	1	0.756645	0.0363292	0.00817928	4.82981	0.0524405	0.0363292	0.0416516	0.0416516	1	Tnfaip3	21929	-0.0103329
ENSMUSG00000019851	1.93399	0.164323	1	0.33319	0.0194627	0.000136732	8.92899	0.0311997	0.0194627	0.0254409	0.0254409	1	Perp	64058	-0.101539
ENSMUSG00000019853	-0.204653	1	1	2.75341	0.127935	0.0340302	3.65193	0.178053	0.127935	0.0666196	0.127935	1	Hebp2	56016	-0.01469
ENSMUSG00000019854	3.70918	0.0541138	1	0.461658	0.0257454	0.00141101	6.8956	0.0274198	0.0257454	0.0233365	0.0257454	1	Reps1	19707	0.131602
ENSMUSG00000019856	1.79334	0.180519	1	5.62466	0.26841	0.0624528	3.41997	0.317943	0.26841	0.0717498	0.26841	1	Fam184a	75906	-0.327641
ENSMUSG00000019857	0.653151	0.418988	1	0.573539	0.0321423	0.00159525	6.3956	0.0463846	0.0321423	0.0253279	0.0321423	1	Asf1a	66403	-0.0697057
ENSMUSG00000019861	0.324579	0.568869	1	0.157202	0.00879915	0.000448013	7.64256	0.0142498	0.00879915	0.0225307	0.0225307	1	Gopc	94221	-0.0391574
ENSMUSG00000019863	6.45797	0.0110455	1	0.625888	0.0338329	0.00298406	5.74223	0.0432846	0.0338329	0.0298561	0.0338329	1	Qrsl1	76563	-0.202537
ENSMUSG00000019864	1.53081	0.215991	1	0.917704	0.0530011	0.00098153	7.08853	0.0506217	0.0530011	0.0229006	0.0530011	1	Rtn4ip1	170728	-0.123778
ENSMUSG00000019866	-0.0193237	1	1	0.621597	0.0357976	0.000766938	7.12758	0.037051	0.0357976	0.0228317	0.0357976	1	Aim1	11630	0.0345681
ENSMUSG00000019868	0.0147488	0.903339	1	0.103638	0.00433315	0.00176319	6.22722	0.00718286	0.00433315	0.0262764	0.0262764	1	Vta1	66201	0.00344989
ENSMUSG00000019872	0.00385863	0.950469	1	0.122863	0.00695799	0.000269222	7.4233	0.0177241	0.00695799	0.0225159	0.0225159	1	Smpdl3a	57319	0.000820859
ENSMUSG00000019873	-0.0853376	1	1	0.217201	0.0126621	0.000114435	8.97122	0.0135033	0.0126621	0.0255787	0.0255787	1	Reep3	28193	-0.0107808
ENSMUSG00000019874	-0.141198	1	1	1.12211	0.0629129	0.00309346	5.82509	0.0592404	0.0629129	0.0291399	0.0629129	1	Fabp7	12140	-0.028259
ENSMUSG00000019876	0.652412	0.419252	1	1.71121	0.0689728	0.0316864	5.48188	0.0997429	0.0689728	0.0324859	0.0689728	1	Pkib	18768	-0.120353
ENSMUSG00000019877	-0.169137	1	1	0.803726	0.0471987	7.92947e-05	7.78788	0.0428521	0.0471987	0.022657	0.0471987	1	Serinc1	56442	0.0186569
ENSMUSG00000019878	1.40414	0.236032	1	0.597981	0.034333	0.000842316	7.07894	0.0636713	0.034333	0.0229185	0.034333	1	Hsf2	15500	0.0963678
ENSMUSG00000019880	0.0472874	0.827852	1	0.408492	0.0216304	0.00239855	6.00771	0.0259347	0.0216304	0.0277228	0.0277228	1	Rspo3	72780	-0.0173786
ENSMUSG00000019883	-0.14025	1	1	0.432354	0.0248668	0.000565731	8.17496	0.0298202	0.0248668	0.0233395	0.0248668	1	Echdc1	52665	0.0176572
ENSMUSG00000019889	0.624594	0.429345	1	0.777674	0.0454728	0.000272777	8.20338	0.0636307	0.0454728	0.023405	0.0454728	1	Ptprk	19272	0.0798464
ENSMUSG00000019891	-0.0402417	1	1	0.810605	0.0376587	0.0100239	5.6129	0.0687206	0.0376587	0.0310781	0.0376587	1	Dcbld1	66686	-0.0372864
ENSMUSG00000019897	1.23413	0.266606	1	0.327234	0.0167473	0.00250174	6.6632	0.0237199	0.0167473	0.024098	0.024098	1	Ccdc59	52713	-0.0806142
ENSMUSG00000019899	0.149169	0.699331	1	3.62557	0.180904	0.032365	3.15002	0.192589	0.180904	0.0776216	0.180904	1	Lama2	16773	0.113993
ENSMUSG00000019906	1.54209	0.214306	1	1.0395	0.0607491	0.000397988	7.87984	0.0561035	0.0607491	0.0227779	0.0607491	1	Lin7a	108030	-0.132143
ENSMUSG00000019907	1.88806	0.169421	1	0.3897	0.0213368	0.00158672	6.5087	0.0357124	0.0213368	0.0247645	0.0247645	1	Ppp1r12a	17931	0.0994955
ENSMUSG00000019916	-0.0476947	1	1	0.960359	0.0548996	0.00159208	6.68259	0.0593991	0.0548996	0.0240231	0.0548996	1	P4ha1	18451	-0.0397007
ENSMUSG00000019917	1.24728	0.264072	1	0.18898	0.0101266	0.0009899	6.98739	0.0172904	0.0101266	0.0231091	0.0231091	1	Sept10	103080	0.0769578
ENSMUSG00000019920	0.752127	0.385804	1	0.586074	0.0334736	0.00100131	5.98133	0.0410441	0.0334736	0.0279146	0.0334736	1	Lims1	110829	-0.0742914
ENSMUSG00000019923	-0.0517455	1	1	0.110631	0.00629352	0.000214179	8.09557	0.00953441	0.00629352	0.023166	0.023166	1	Zwint	52696	-0.00127407
ENSMUSG00000019927	0.0277908	0.867602	1	0.232206	0.0116501	0.00200906	6.17003	0.0139399	0.0116501	0.0266288	0.0266288	1	Ube2d1	216080	0.0111285
ENSMUSG00000019929	-0.0504815	1	1	0.257295	0.0150678	6.72554e-05	9.53684	0.0363237	0.0150678	0.0276479	0.0276479	1	Dcn	13179	-0.0223512
ENSMUSG00000019935	3.80241	0.0511787	1	6.43391	0.375105	0.00336	6.25766	0.343884	0.375105	0.0260954	0.375105	1	Slc17a8	216227	0.483776
ENSMUSG00000019942	-0.0100412	1	1	1.33682	0.0483923	0.0302442	4.10707	0.127818	0.0483923	0.0562555	0.0562555	1	Cdk1	12534	-0.0048022
ENSMUSG00000019943	0.00252691	0.959909	1	0.302509	0.0173507	0.000443963	7.76085	0.0195833	0.0173507	0.0226272	0.0226272	1	Atp2b1	67972	-0.00727974
ENSMUSG00000019944	-0.207092	1	1	0.462122	0.0263446	0.000839057	6.84457	0.0317852	0.0263446	0.0234788	0.0263446	1	Rhobtb1	69288	-0.0049955
ENSMUSG00000019945	2.17241	0.140506	1	2.09531	0.115984	0.00726931	4.86258	0.146964	0.115984	0.0411204	0.115984	1	1700040L02Rik	73287	0.21704
ENSMUSG00000019947	0.5288	0.467112	1	3.13974	0.183799	0.000891656	7.20065	0.201489	0.183799	0.0227199	0.183799	1	Arid5b	71371	-0.151158
ENSMUSG00000019948	0.267577	0.604962	1	1.89516	0.110606	0.000873713	6.93816	0.177045	0.110606	0.0232265	0.110606	1	Actr6	67019	0.0948143
ENSMUSG00000019951	0.179618	0.671701	1	0.0985889	0.00552855	0.000270792	8.23974	0.0172057	0.00552855	0.0234912	0.0234912	1	Uhrf1bp1l	75089	0.0344755
ENSMUSG00000019952	1.56146	0.211451	1	0.323422	0.00982847	0.00919636	5.24857	0.0175738	0.00982847	0.0354063	0.0354063	1	Poc1b	382406	0.120235
ENSMUSG00000019960	0.983858	0.321248	1	1.10524	0.0645844	0.000429876	7.78686	0.0838644	0.0645844	0.0226558	0.0645844	1	Dusp6	67603	-0.113291
ENSMUSG00000019961	1.9864	0.158718	1	0.284573	0.0163762	0.000363434	7.80414	0.020324	0.0163762	0.0226762	0.0226762	1	Tmpo	21917	-0.0960318
ENSMUSG00000019966	0.0914709	0.762316	1	2.2834	0.125845	0.00847293	4.18828	0.131822	0.125845	0.0544133	0.125845	1	Kitl	17311	0.0829953
ENSMUSG00000019969	0.0707928	0.790186	1	0.302683	0.0172693	0.000535529	7.76133	0.0241992	0.0172693	0.0226277	0.0226277	1	Psen1	19164	-0.0192369
ENSMUSG00000019970	0.0939264	0.759244	1	2.17836	0.125376	0.00276291	6.23656	0.152247	0.125376	0.0262204	0.125376	1	Sgk1	20393	0.0813881
ENSMUSG00000019971	3.53809	0.0599745	1	0.872172	0.0445475	0.00675672	5.04102	0.0857381	0.0445475	0.0383719	0.0445475	1	Cep290	216274	-0.173135
ENSMUSG00000019975	0.299806	0.584004	1	0.417733	0.0190772	0.00549533	4.69754	0.0367977	0.0190772	0.0439334	0.0439334	1	Ikbip	67454	-0.0600728
ENSMUSG00000019977	0.533528	0.465127	1	0.0960183	0.00545667	0.000191463	8.47643	0.0133543	0.00545667	0.0240988	0.0240988	1	Hbs1l	56422	0.0554796
ENSMUSG00000019978	-0.0183222	1	1	0.633261	0.0365247	0.000725985	7.3016	0.0336303	0.0365247	0.0226021	0.0365247	1	Epb41l2	13822	0.0349808
ENSMUSG00000019979	0.0436194	0.834563	1	0.643198	0.0119115	0.0259237	4.51839	0.035314	0.0119115	0.0473482	0.0473482	1	Apaf1	11783	0.0349183
ENSMUSG00000019984	0.0216012	0.883153	1	0.238515	0.00976188	0.00426839	5.6744	0.018973	0.00976188	0.0304799	0.0304799	1	Med23	70208	0.0190905
ENSMUSG00000019986	0.103407	0.747778	1	0.674176	0.0211709	0.0184865	3.93602	0.119103	0.0211709	0.0601895	0.0601895	1	Ahi1	52906	-0.0460225
ENSMUSG00000019987	-0.0914476	1	1	0.654824	0.0385112	7.79656e-06	11.6696	0.0396225	0.0385112	0.040181	0.040181	1	Arg1	11846	0.00799827
ENSMUSG00000019988	5.17106	0.0229662	1	0.439234	0.0250717	0.000765623	7.09466	0.0338684	0.0250717	0.0228893	0.0250717	1	Nedd1	17997	0.15329
ENSMUSG00000019989	6.59018	0.0102543	1	2.86718	0.168117	0.00054074	7.49225	0.202558	0.168117	0.0224956	0.168117	1	Enpp3	209558	0.406615
ENSMUSG00000019990	4.01292	0.045153	1	0.655577	0.0359668	0.00259654	5.48153	0.0369615	0.0359668	0.0324898	0.0359668	1	Pde7b	29863	0.163832
ENSMUSG00000019996	1.13249	0.287245	1	0.283413	0.0160833	0.000588092	7.21533	0.0315723	0.0160833	0.0227002	0.0227002	1	Map7	17761	0.072365
ENSMUSG00000019997	0.574553	0.448455	1	3.56978	0.208253	0.00173424	6.5252	0.507751	0.208253	0.0246875	0.208253	1	Ctgf	14219	0.165982
ENSMUSG00000019998	0.714484	0.397959	1	0.155257	0.00850702	0.000625748	7.29227	0.0157958	0.00850702	0.0226112	0.0226112	1	Stx7	53331	-0.0572365
ENSMUSG00000020003	1.01683	0.313273	1	0.276804	0.0161462	0.000136378	8.64564	0.022035	0.0161462	0.0245725	0.0245725	1	Pex7	18634	0.0733156
ENSMUSG00000020009	-0.0316428	1	1	0.182081	0.00999139	0.000719245	5.74214	0.0149697	0.00999139	0.0298569	0.0298569	1	Ifngr1	15979	0.000436613
ENSMUSG00000020010	-0.0178534	1	1	0.577881	0.0338165	0.000176449	8.70713	0.0506525	0.0338165	0.0247528	0.0338165	1	Vnn3	26464	-0.0334563
ENSMUSG00000020015	0.301526	0.582927	1	0.203511	0.0109539	0.00101738	6.92212	0.0122963	0.0109539	0.023267	0.023267	1	Cdk17	237459	0.0371553
ENSMUSG00000020017	0.0672832	0.795334	1	3.10478	0.182488	0.000146382	9.6706	0.474573	0.182488	0.0282016	0.182488	1	Hal	15109	0.092876
ENSMUSG00000020018	0.873947	0.349865	1	0.523046	0.0288717	0.00189577	6.62176	0.045623	0.0288717	0.0242646	0.0288717	1	Snrpf	69878	-0.0743706
ENSMUSG00000020019	0.381105	0.537012	1	0.931564	0.0538298	0.000968087	6.36797	0.06935	0.0538298	0.0254748	0.0538298	1	Ntn4	57764	0.0738139
ENSMUSG00000020021	3.59742	0.0578694	1	1.089	0.0581	0.00595874	5.12427	0.12975	0.0581	0.0371473	0.0581	1	Fgd6	13998	0.194364
ENSMUSG00000020022	0.336076	0.562103	1	0.682545	0.0398119	0.000337866	7.90423	0.0723826	0.0398119	0.0228148	0.0398119	1	Ndufa12	66414	-0.0607729
ENSMUSG00000020023	0.482309	0.487378	1	0.62825	0.0338765	0.00307935	4.8026	0.0457036	0.0338765	0.0421032	0.0421032	1	Tmcc3	319880	0.0687263
ENSMUSG00000020024	2.12613	0.144805	1	0.426835	0.0229141	0.00219389	6.22269	0.0642785	0.0229141	0.0263037	0.0263037	1	Cep83	77048	0.109944
ENSMUSG00000020027	-0.124286	1	1	4.02963	0.235933	0.00110432	6.63347	0.401629	0.235933	0.0242166	0.235933	1	Socs2	216233	-0.059553
ENSMUSG00000020029	0.91953	0.337598	1	0.0784133	0.00453508	7.74685e-05	9.44375	0.00851734	0.00453508	0.0272776	0.0272776	1	Nudt4	71207	0.0791612
ENSMUSG00000020032	-0.0547382	1	1	0.395392	0.017078	0.00618028	4.90322	0.0450951	0.017078	0.0404803	0.0404803	1	Nuak1	77976	0.0108439
ENSMUSG00000020037	-0.0761395	1	1	11.9861	0.677252	0.0278111	5.48999	1.38504	0.677252	0.0323936	0.677252	1	Rfx4	71137	-0.127624
ENSMUSG00000020038	0.848363	0.357016	1	4.70498	0.275791	0.000972571	7.03297	0.404167	0.275791	0.0230097	0.275791	1	Cry1	12952	-0.220482
ENSMUSG00000020042	0.510307	0.475006	1	1.9023	0.0790025	0.0328973	4.53392	0.115563	0.0790025	0.0470386	0.0790025	1	Btbd11	74007	0.116208
ENSMUSG00000020044	0.500532	0.479267	1	0.788854	0.0459374	0.000465789	6.90675	0.0455189	0.0459374	0.0233069	0.0459374	1	Timp3	21859	-0.0743346
ENSMUSG00000020048	3.01306	0.082596	1	0.386867	0.0227383	1.85954e-05	9.85685	0.0281458	0.0227383	0.0290167	0.0290167	1	Hsp90b1	22027	-0.13549
ENSMUSG00000020051	-0.312145	1	1	0.235259	0.0138266	1.21799e-05	11.3124	0.013233	0.0138266	0.037447	0.037447	1	Pah	18478	0.00912644
ENSMUSG00000020053	0.531277	0.466071	1	0.437026	0.0256608	4.65516e-05	10.6682	0.0439573	0.0256608	0.0332258	0.0332258	1	Igf1	16000	-0.0674105
ENSMUSG00000020056	0.0524122	0.818918	1	0.328494	0.0186635	0.000659633	6.99845	0.027453	0.0186635	0.0230842	0.0230842	1	Washc3	67282	0.0144255
ENSMUSG00000020057	-0.210862	1	1	1.22432	0.0490734	0.0229455	4.65707	0.0727827	0.0490734	0.0446736	0.0490734	1	Dram1	71712	0.00446837
ENSMUSG00000020063	1.82311	0.176944	1	0.325556	0.0167682	0.00238211	6.51568	0.022154	0.0167682	0.0247318	0.0247318	1	Sirt1	93759	0.0990719
ENSMUSG00000020064	0.942817	0.331554	1	0.1498	0.00845498	0.000356794	7.8894	0.0152071	0.00845498	0.0227921	0.0227921	1	Herc4	67345	0.0671076
ENSMUSG00000020069	0.577173	0.447423	1	0.289477	0.0143203	0.00270772	6.07971	0.0187188	0.0143203	0.0272197	0.0272197	1	Hnrnph3	432467	-0.058767
ENSMUSG00000020070	0.583529	0.444932	1	0.542685	0.0212459	0.0106768	4.72544	0.0511294	0.0212459	0.0434342	0.0434342	1	Rufy2	70432	0.083022
ENSMUSG00000020072	0.308557	0.578567	1	0.450721	0.0262465	0.000266473	8.33302	0.0279802	0.0262465	0.0237226	0.0262465	1	Pbld2	67307	0.0481472
ENSMUSG00000020074	0.0272898	0.86879	1	0.393997	0.0226427	0.000533579	7.55683	0.0241409	0.0226427	0.0224979	0.0226427	1	Ccar1	67500	-0.0306446
ENSMUSG00000020075	-0.0133478	1	1	0.302719	0.0173772	0.000429814	7.88533	0.0167889	0.0173772	0.022786	0.022786	1	Ddx21	56200	0.00193274
ENSMUSG00000020076	0.102341	0.749038	1	0.655566	0.0383284	0.00023434	8.41126	0.039439	0.0383284	0.023925	0.0383284	1	Ddx50	94213	-0.0452524
ENSMUSG00000020077	-0.210107	1	1	0.620772	0.0351068	0.00140919	6.26599	0.0411346	0.0351068	0.0260467	0.0351068	1	Srgn	19073	-0.00384776
ENSMUSG00000020078	0.0608447	0.805166	1	0.108308	0.00610856	0.000262518	8.10234	0.0125297	0.00610856	0.0231802	0.0231802	1	Vps26a	30930	-0.0231494
ENSMUSG00000020079	2.20214	0.137819	1	0.832696	0.0474444	0.00153769	6.01792	0.0539817	0.0474444	0.0276496	0.0474444	1	Supv3l1	338359	-0.137624
ENSMUSG00000020080	-0.069723	1	1	5.71886	0.257494	0.0789098	1.90654	0.453389	0.257494	0.101688	0.257494	1	Hkdc1	216019	-0.0901981
ENSMUSG00000020083	-0.183078	1	1	3.34945	0.188871	0.00815557	4.40296	0.187822	0.188871	0.0497212	0.188871	1	2010107G23Rik	69894	-0.0313769
ENSMUSG00000020085	1.26621	0.260478	1	0.267847	0.0148909	0.000864809	7.04268	0.0212876	0.0148909	0.0229897	0.0229897	1	Aifm2	71361	-0.0773223
ENSMUSG00000020086	1.01054	0.314774	1	0.614608	0.027134	0.00901937	4.42174	0.0437718	0.027134	0.049327	0.049327	1	H2afy2	404634	-0.110954
ENSMUSG00000020087	1.39662	0.23729	1	0.708165	0.0413346	0.000322141	8.12277	0.0458952	0.0413346	0.0232238	0.0413346	1	Tysnd1	71767	-0.104637
ENSMUSG00000020088	1.99579	0.157737	1	0.220748	0.0128433	0.000141849	8.83024	0.0143066	0.0128433	0.0251273	0.0251273	1	Sar1a	20224	-0.103213
ENSMUSG00000020089	2.83893	0.0920054	1	0.43199	0.0253031	0.000108052	8.73812	0.114403	0.0253031	0.0248453	0.0253031	1	Ppa1	67895	-0.118854
ENSMUSG00000020091	1.19935	0.273451	1	0.6092	0.0357054	0.000129882	8.72041	0.0341691	0.0357054	0.0247923	0.0357054	1	Eif4ebp2	13688	0.0911285
ENSMUSG00000020092	0.25455	0.613889	1	0.155942	0.00802686	0.00114619	6.86792	0.00863367	0.00802686	0.0234122	0.0234122	1	Pald1	27355	0.0339054
ENSMUSG00000020097	0.222032	0.637496	1	0.381565	0.022124	0.000321025	6.7223	0.0834824	0.022124	0.0238762	0.0238762	1	Sgpl1	20397	0.0322703
ENSMUSG00000020098	0.0117896	0.913536	1	0.412999	0.024237	5.70348e-05	9.95747	0.0311181	0.024237	0.0294791	0.0294791	1	Pcbd1	13180	-0.0253382
ENSMUSG00000020099	0.349621	0.554328	1	2.72863	0.158102	0.00240543	6.05255	0.145636	0.158102	0.027406	0.158102	1	Unc5b	107449	-0.122982
ENSMUSG00000020100	0.800791	0.370857	1	0.900975	0.0461382	0.00686026	5.22084	0.070466	0.0461382	0.0357847	0.0461382	1	Slc29a3	71279	-0.0943505
ENSMUSG00000020101	-0.0126682	1	1	0.740826	0.0380036	0.0055744	4.65258	0.0392849	0.0380036	0.0447569	0.0447569	1	Vsir	74048	-0.0125628
ENSMUSG00000020102	-0.105934	1	1	0.210868	0.0122291	0.000174884	8.92812	0.0117	0.0122291	0.0254381	0.0254381	1	Slc16a7	20503	0.00117837
ENSMUSG00000020105	1.67994	0.194933	1	0.469591	0.0249962	0.00262674	5.98105	0.037164	0.0249962	0.0279167	0.0279167	1	Lrig3	320398	0.101419
ENSMUSG00000020107	-0.210263	1	1	0.545411	0.0309251	0.00115788	6.685	0.0304119	0.0309251	0.0240139	0.0309251	1	Anapc16	52717	0.0034873
ENSMUSG00000020108	-0.193718	1	1	3.36435	0.196082	0.00182054	6.35576	0.283932	0.196082	0.0255408	0.196082	1	Ddit4	74747	0.0251264
ENSMUSG00000020109	0.0476669	0.827174	1	0.359459	0.020754	0.000390628	8.007	0.0289228	0.020754	0.0229905	0.0229905	1	Dnajb12	56709	0.0168699
ENSMUSG00000020111	-0.201798	1	1	0.80243	0.0464967	0.000705062	6.976	0.0734313	0.0464967	0.0231353	0.0464967	1	Micu1	216001	-0.00926225
ENSMUSG00000020114	1.12144	0.289609	1	0.696245	0.0368414	0.00411415	5.76897	0.0450102	0.0368414	0.0296196	0.0368414	1	Cand1	71902	0.0947865
ENSMUSG00000020115	0.0443001	0.833296	1	0.15243	0.00821481	0.000751678	7.33742	0.00861164	0.00821481	0.0225704	0.0225704	1	Tbk1	56480	-0.0131497
ENSMUSG00000020116	2.61258	0.106019	1	0.187954	0.0106237	0.000432389	7.22054	0.0103677	0.0106237	0.0226934	0.0226934	1	Pno1	66249	-0.10965
ENSMUSG00000020120	-0.190765	1	1	1.50977	0.0868027	0.00200745	6.15667	0.0815185	0.0868027	0.0267135	0.0868027	1	Plek	56193	0.018107
ENSMUSG00000020122	0.783838	0.37597	1	1.80837	0.105615	0.00075928	6.40395	0.593762	0.105615	0.0252842	0.105615	1	Egfr	13649	0.132574
ENSMUSG00000020123	-0.197748	1	1	1.42532	0.0834434	0.000398713	7.87537	0.18225	0.0834434	0.0227713	0.0834434	1	Avpr1a	54140	0.0144943
ENSMUSG00000020124	0.266799	0.605487	1	0.285362	0.0164555	0.000330474	7.91613	0.0202084	0.0164555	0.0228335	0.0228335	1	Usp15	14479	0.0363099
ENSMUSG00000020128	0.675871	0.411012	1	0.204546	0.011331	0.000701104	7.78537	0.0148948	0.011331	0.0226541	0.0226541	1	Vps54	245944	0.0568876
ENSMUSG00000020130	3.80954	0.0509615	1	0.60415	0.0351885	0.000349804	8.10393	0.0643741	0.0351885	0.0231835	0.0351885	1	Tbc1d15	66687	0.148363
ENSMUSG00000020131	0.0294592	0.863723	1	1.87646	0.105295	0.00508525	6.73175	1.75847	0.105295	0.0238425	0.105295	1	Pcsk4	18551	-0.0671772
ENSMUSG00000020132	0.500295	0.47937	1	0.19599	0.0109484	0.000580469	7.39526	0.0179945	0.0109484	0.0225304	0.0225304	1	Rab21	216344	0.0478874
ENSMUSG00000020133	0.537993	0.463266	1	0.345866	0.0196399	0.000705208	7.20162	0.0202293	0.0196399	0.0227186	0.0227186	1	2310011J03Rik	66374	-0.0499484
ENSMUSG00000020134	2.2946	0.129825	1	0.271869	0.0150723	0.000920007	7.02234	0.0159825	0.0150723	0.0230321	0.0230321	1	Peli1	67245	0.10451
ENSMUSG00000020137	-0.101227	1	1	0.698745	0.0387693	0.0023333	6.05475	0.0393278	0.0387693	0.0273907	0.0387693	1	Thap2	66816	0.0278442
ENSMUSG00000020140	2.55299	0.110085	1	0.895551	0.049341	0.0033385	5.40201	0.0722223	0.049341	0.0334293	0.049341	1	Lgr5	14160	-0.152087
ENSMUSG00000020142	0.0420066	0.837607	1	2.17137	0.125282	0.00244524	6.04733	0.401241	0.125282	0.0274423	0.125282	1	Slc1a4	55963	-0.074102
ENSMUSG00000020143	0.698069	0.403433	1	1.23929	0.0614153	0.0114841	5.22696	0.0719734	0.0614153	0.0357007	0.0614153	1	Dock2	94176	-0.105031
ENSMUSG00000020149	1.56465	0.210985	1	0.141861	0.00816692	0.00017787	8.97275	0.00950939	0.00816692	0.0255837	0.0255837	1	Rab1a	19324	-0.0940108
ENSMUSG00000020150	-0.211142	1	1	1.27714	0.0750632	6.24231e-05	9.67293	0.0976061	0.0750632	0.0282115	0.0750632	1	Gamt	14431	0.00415272
ENSMUSG00000020152	0.291631	0.589177	1	0.113198	0.00653454	0.000124154	8.35783	0.00815822	0.00653454	0.0237861	0.0237861	1	Actr2	66713	-0.042241
ENSMUSG00000020153	-0.0959746	1	1	0.716149	0.0419338	0.000192627	8.62276	0.0703812	0.0419338	0.0245065	0.0419338	1	Ndufs7	75406	-0.0288447
ENSMUSG00000020154	0.513011	0.473838	1	0.855802	0.0501616	0.000179689	8.62098	0.0632234	0.0501616	0.0245014	0.0501616	1	Ptprb	19263	0.0780872
ENSMUSG00000020156	0.00198935	0.964424	1	0.247243	0.0104904	0.00405335	5.33721	0.0217178	0.0104904	0.034239	0.034239	1	Mum1	68114	0.0209961
ENSMUSG00000020160	0.561542	0.45364	1	0.51095	0.0203728	0.00968309	5.25167	0.0531507	0.0203728	0.0353643	0.0353643	1	Meis1	17268	-0.0734692
ENSMUSG00000020163	-0.212485	1	1	1.19191	0.0700446	6.7616e-05	9.89533	0.0847146	0.0700446	0.0291917	0.0700446	1	Uqcr11	66594	-0.00029031
ENSMUSG00000020166	0.191859	0.661374	1	0.368244	0.0203751	0.00128633	6.70598	0.0195915	0.0203751	0.0239355	0.0239355	1	Cnot2	72068	0.0304319
ENSMUSG00000020167	0.171092	0.679143	1	0.302035	0.0167128	0.00105393	7.17688	0.0170854	0.0167128	0.0227538	0.0227538	1	Tcf3	21423	-0.027914
ENSMUSG00000020170	0.0297602	0.863035	1	0.262233	0.0146538	0.000771678	7.09563	0.0152581	0.0146538	0.0228876	0.0228876	1	Frs2	327826	-0.00948694
ENSMUSG00000020171	1.32055	0.250492	1	0.52613	0.0301692	0.000779642	7.23153	0.0327573	0.0301692	0.0226794	0.0301692	1	Yeats4	64050	0.088116
ENSMUSG00000020173	0.107756	0.742714	1	0.312686	0.0157685	0.00262475	6.77342	0.0480819	0.0157685	0.0236998	0.0236998	1	Cobl	12808	0.0225047
ENSMUSG00000020175	0.123412	0.725363	1	10.4045	0.602822	0.00920758	6.02847	0.723179	0.602822	0.0275747	0.602822	1	Rab36	76877	0.186165
ENSMUSG00000020176	0.0462674	0.82969	1	0.600888	0.0265554	0.008791	3.4745	0.0364285	0.0265554	0.0705492	0.0705492	1	Grb10	14783	-0.0392547
ENSMUSG00000020178	-0.114003	1	1	0.811305	0.0405056	0.0072182	5.12189	0.0667779	0.0405056	0.0371817	0.0405056	1	Adora2a	11540	0.0282327
ENSMUSG00000020180	1.07663	0.299453	1	0.341891	0.0191159	0.000995402	8.2113	0.0303757	0.0191159	0.0234236	0.0234236	1	Snrpd3	67332	-0.0734803
ENSMUSG00000020182	-0.0160115	1	1	1.93104	0.112866	0.000724466	7.22844	0.753586	0.112866	0.0226833	0.112866	1	Ddc	13195	0.0614456
ENSMUSG00000020183	1.38613	0.23906	1	0.733584	0.0329612	0.0101908	4.1863	0.0879695	0.0329612	0.0544578	0.0544578	1	Cpm	70574	-0.135532
ENSMUSG00000020184	0.321648	0.570619	1	0.209403	0.0107349	0.00158291	5.77186	0.0310151	0.0107349	0.0295943	0.0295943	1	Mdm2	17246	-0.0466642
ENSMUSG00000020185	-0.120594	1	1	1.67178	0.0288886	0.0694513	1.79512	0.0961077	0.0288886	0.103501	0.103501	1	E2f7	52679	-0.0417976
ENSMUSG00000020186	-0.168741	1	1	0.874322	0.0508643	0.000566396	7.4852	0.0649392	0.0508643	0.0224966	0.0508643	1	Csrp2	13008	0.0195476
ENSMUSG00000020189	-0.179169	1	1	0.450822	0.0260797	0.000439258	7.70997	0.0433896	0.0260797	0.0225788	0.0260797	1	Osbpl8	237542	-0.0122517
ENSMUSG00000020190	3.24864	0.0714826	1	0.791767	0.0464182	0.00015631	6.782	0.158064	0.0464182	0.0236716	0.0464182	1	Mknk2	17347	0.158631
ENSMUSG00000020196	0.0840361	0.771901	1	0.324805	0.0182489	0.000857284	6.98373	0.0177653	0.0182489	0.0231175	0.0231175	1	Cabin1	104248	-0.0189566
ENSMUSG00000020198	0.237574	0.625963	1	0.0691397	0.00377926	0.000287779	8.13613	0.00985877	0.00377926	0.0232528	0.0232528	1	Ap3d1	11776	-0.0376663
ENSMUSG00000020205	0.0604005	0.805864	1	4.31595	0.253231	0.000648071	7.09987	0.350125	0.253231	0.0228799	0.253231	1	Phlda1	21664	-0.108157
ENSMUSG00000020211	1.36095	0.243373	1	0.420368	0.021405	0.00332255	5.82616	0.0735089	0.021405	0.0291309	0.0291309	1	Sf3a2	20222	-0.0944497
ENSMUSG00000020212	1.18724	0.275887	1	1.18871	0.0538011	0.0161228	4.15624	0.159862	0.0538011	0.0551369	0.0551369	1	Mdm1	17245	-0.130841
ENSMUSG00000020219	0.132844	0.715501	1	0.810625	0.0474954	0.000188396	8.54245	0.05865	0.0474954	0.0242797	0.0474954	1	Timm13	30055	-0.0526816
ENSMUSG00000020220	0.111941	0.737945	1	0.452112	0.0244018	0.00219309	8.28679	0.0245912	0.0244018	0.0236062	0.0244018	1	Vps13d	230895	-0.0381441
ENSMUSG00000020224	0.477562	0.489529	1	0.583378	0.0336718	0.000644576	7.24675	0.0434199	0.0336718	0.0226609	0.0336718	1	Llph	66225	-0.0629044
ENSMUSG00000020225	0.26279	0.60821	1	0.165591	0.00947136	0.000269284	7.76229	0.0265476	0.00947136	0.0226287	0.0226287	1	Tmbim4	68212	-0.035806
ENSMUSG00000020227	-0.166464	1	1	0.936142	0.0460652	0.00900195	4.60011	0.0605019	0.0460652	0.0457471	0.0460652	1	Irak3	73914	-0.0207459
ENSMUSG00000020228	0.120675	0.728303	1	0.482556	0.0252221	0.00316356	5.91823	0.0373661	0.0252221	0.0283907	0.0283907	1	Helb	117599	0.0281508
ENSMUSG00000020230	0.68363	0.408339	1	0.916087	0.043357	0.0105304	4.41076	0.0529473	0.043357	0.049557	0.049557	1	Prmt2	15468	0.0921101
ENSMUSG00000020231	1.18524	0.276292	1	0.502133	0.00529552	0.0242417	5.24743	0.0268863	0.00529552	0.0354217	0.0354217	1	Dip2a	64451	-0.12089
ENSMUSG00000020232	0.0147039	0.903486	1	0.286868	0.0151491	0.00172543	6.56562	0.0192445	0.0151491	0.0245047	0.0245047	1	Hmg20b	15353	-0.00318231
ENSMUSG00000020235	0.0204873	0.886184	1	0.24995	0.011364	0.00333896	6.20986	0.0175828	0.011364	0.0263816	0.0263816	1	Fzr1	56371	0.00870481
ENSMUSG00000020238	0.787948	0.374721	1	0.310399	0.0172035	0.00105527	6.9312	0.0252612	0.0172035	0.0232439	0.0232439	1	Ncln	103425	-0.0614268
ENSMUSG00000020241	-0.209677	1	1	1.32754	0.0750475	0.00304307	5.95969	0.125235	0.0750475	0.0280752	0.0750475	1	Col6a2	12834	0.00611339
ENSMUSG00000020246	0.0139203	0.90608	1	0.282761	0.00935691	0.00727607	6.09154	0.0306764	0.00935691	0.0271398	0.0271398	1	Hcfc2	67933	-0.00947228
ENSMUSG00000020248	0.0433889	0.834995	1	0.23743	0.0128426	0.00112385	6.46034	0.024719	0.0128426	0.0249979	0.0249979	1	Nfyb	18045	0.0122553
ENSMUSG00000020250	0.600174	0.438512	1	0.0767322	0.00440014	0.000113516	9.0983	0.0117057	0.00440014	0.0260069	0.0260069	1	Txnrd1	50493	-0.0638736
ENSMUSG00000020253	0.583597	0.444906	1	0.278856	0.0136347	0.00276864	5.81329	0.0152478	0.0136347	0.0292389	0.0292389	1	Ppm1m	67905	-0.0621732
ENSMUSG00000020255	0.0849707	0.770671	1	0.28687	0.0162163	0.000658416	7.27096	0.0225518	0.0162163	0.0226334	0.0226334	1	D10Wsu102e	28109	-0.0192049
ENSMUSG00000020256	1.38211	0.239742	1	2.41659	0.0453022	0.0968504	2.9379	0.161045	0.0453022	0.0821229	0.0821229	1	Aldh1l2	216188	0.225003
ENSMUSG00000020257	0.467656	0.494067	1	0.154514	0.007953	0.00113609	7.82552	0.00825539	0.007953	0.0227029	0.0227029	1	Wdr82	77305	-0.0483522
ENSMUSG00000020258	3.06222	0.0801321	1	0.264665	0.015278	0.000290456	9.50684	0.0246949	0.015278	0.0275272	0.0275272	1	Glyctk	235582	-0.134184
ENSMUSG00000020260	0.529617	0.466768	1	0.166258	0.00899336	0.000786535	7.14636	0.0146599	0.00899336	0.0228008	0.0228008	1	Pofut2	80294	-0.04929
ENSMUSG00000020261	1.47388	0.224735	1	1.36959	0.0798729	0.000691199	6.26201	0.115978	0.0798729	0.0260699	0.0798729	1	Slc36a1	215335	-0.148827
ENSMUSG00000020262	0.0199137	0.887778	1	0.373435	0.019018	0.00294874	6.26961	0.0607263	0.019018	0.0260256	0.0260256	1	Adarb1	110532	-0.00889381
ENSMUSG00000020263	1.4145	0.234311	1	0.310568	0.0130434	0.00522528	5.37242	0.0224158	0.0130434	0.0337943	0.0337943	1	Appl2	216190	0.106927
ENSMUSG00000020265	0.164524	0.685025	1	0.129901	0.00721269	0.000428532	8.15165	0.0637989	0.00721269	0.0232871	0.0232871	1	Sumo3	20610	0.0322954
ENSMUSG00000020267	0.0507013	0.821847	1	1.14965	0.0675691	5.71188e-05	9.6075	0.0944694	0.0675691	0.0279372	0.0675691	1	Hint1	15254	0.0548268
ENSMUSG00000020268	1.06893	0.301188	1	1.04916	0.0324539	0.0292611	4.33693	0.082856	0.0324539	0.0511303	0.0511303	1	Lyrm7	75530	-0.132545
ENSMUSG00000020271	0.152845	0.695831	1	0.211949	0.0105517	0.0019159	8.13959	0.0137115	0.0105517	0.0232604	0.0232604	1	Fbxw11	103583	-0.0312213
ENSMUSG00000020272	0.685496	0.4077	1	0.755056	0.040655	0.00376002	5.30099	0.0473912	0.040655	0.034708	0.040655	1	Stk10	20868	-0.081427
ENSMUSG00000020273	0.327862	0.566921	1	0.275675	0.0117539	0.00446228	5.03343	0.0256697	0.0117539	0.0384856	0.0384856	1	Papolg	216578	-0.0591994
ENSMUSG00000020275	0.995106	0.318498	1	0.616164	0.0334986	0.0027463	6.01109	0.0630539	0.0334986	0.0276985	0.0334986	1	Rel	19696	-0.0849741
ENSMUSG00000020277	0.0732755	0.786626	1	0.271568	0.0154134	0.000561175	5.79546	0.0846004	0.0154134	0.0293904	0.0293904	1	Pfkl	18641	-0.0238199
ENSMUSG00000020280	0.0274534	0.8684	1	0.442918	0.0208596	0.00519436	6.31926	0.0322567	0.0208596	0.0257421	0.0257421	1	Pus10	74467	0.0117041
ENSMUSG00000020282	0.81289	0.367267	1	0.638127	0.0275028	0.0100341	4.22974	0.0470514	0.0275028	0.0534844	0.0534844	1	Rhbdf1	13650	0.103993
ENSMUSG00000020283	0.00917076	0.923708	1	0.0874089	0.00193863	0.00320307	5.91896	0.00553939	0.00193863	0.028385	0.028385	1	Pex13	72129	-0.0129459
ENSMUSG00000020284	0.312079	0.576407	1	0.566525	0.0287553	0.00456972	5.56262	0.0612592	0.0287553	0.0315969	0.0315969	1	1810043G02Rik	67884	0.0484798
ENSMUSG00000020287	0.0518979	0.819793	1	0.330682	0.018377	0.00107485	6.67722	0.0202757	0.018377	0.0240436	0.0240436	1	Mpg	268395	0.0144649
ENSMUSG00000020288	0.204121	0.651415	1	1.10948	0.0630806	0.00218317	6.63483	0.0680158	0.0630806	0.0242111	0.0630806	1	Ahsa2	268390	-0.0676347
ENSMUSG00000020289	0.776494	0.378216	1	0.279262	0.0127923	0.00363489	5.5843	0.0166153	0.0127923	0.0313699	0.0313699	1	Nprl3	17168	-0.0753712
ENSMUSG00000020290	1.03984	0.307859	1	0.612108	0.0352893	0.000717107	7.36914	0.061166	0.0352893	0.0225467	0.0352893	1	Xpo1	103573	-0.0862007
ENSMUSG00000020300	2.1177	0.145605	1	2.89527	0.169332	0.000977566	8.04671	0.186302	0.169332	0.0230666	0.169332	1	Cpeb4	67579	0.252356
ENSMUSG00000020303	-0.225823	1	1	2.61759	0.107391	0.0465848	0.314152	0.139946	0.107391	0.120265	0.120265	1	Stc2	20856	0.0120244
ENSMUSG00000020305	1.35439	0.244512	1	0.221512	0.0103262	0.00270395	6.24464	0.0164453	0.0103262	0.0261723	0.0261723	1	Asb3	65257	0.0880792
ENSMUSG00000020307	1.35989	0.243556	1	0.820333	0.0480211	0.000233835	8.43141	0.0459108	0.0480211	0.0239782	0.0480211	1	Cdc34	216150	-0.111377
ENSMUSG00000020308	-0.169855	1	1	0.529098	0.0301779	0.0009455	6.90886	0.0555809	0.0301779	0.0233014	0.0301779	1	Tpgs1	110012	-0.0150118
ENSMUSG00000020309	0.00879701	0.925274	1	0.476172	0.0274047	0.000605442	7.44552	0.0459055	0.0274047	0.0225068	0.0274047	1	Chac2	68044	0.0323714
ENSMUSG00000020311	0.113338	0.736376	1	0.116178	0.00587412	0.00095987	6.55776	0.0477835	0.00587412	0.0245396	0.0245396	1	Erlec1	66753	0.0215264
ENSMUSG00000020315	0.594132	0.440826	1	0.430986	0.0251887	0.000163411	8.30936	0.0232176	0.0251887	0.0236627	0.0251887	1	Sptbn1	20742	0.0583718
ENSMUSG00000020319	0.0138526	0.906308	1	1.13182	0.0511088	0.0154691	4.31479	0.0718862	0.0511088	0.0516102	0.0516102	1	Wdpcp	216560	-0.0478542
ENSMUSG00000020321	0.00444224	0.94686	1	0.1375	0.0080011	8.71129e-05	9.70013	0.00998284	0.0080011	0.0283274	0.0283274	1	Mdh1	17449	0.0353134
ENSMUSG00000020325	0.992608	0.319106	1	2.27629	0.0811074	0.0527921	2.79021	0.126311	0.0811074	0.0851816	0.0851816	1	Fstl3	83554	-0.167966
ENSMUSG00000020326	0.158718	0.69034	1	0.236412	0.0135739	0.000332715	7.47042	0.0146565	0.0135739	0.0224995	0.0224995	1	Ccng1	12450	-0.026852
ENSMUSG00000020328	0.798511	0.371539	1	0.671896	0.0383583	0.00116497	6.96071	0.0464345	0.0383583	0.0231714	0.0383583	1	Nudcd2	52653	-0.0813883
ENSMUSG00000020329	0.342886	0.558168	1	1.34913	0.0739536	0.0054072	6.0231	0.0907891	0.0739536	0.0276128	0.0739536	1	Polrmt	216151	-0.0859635
ENSMUSG00000020330	-0.056794	1	1	1.25138	0.0559171	0.0176937	2.91122	0.10917	0.0559171	0.0826802	0.0826802	1	Hmmr	15366	-0.00204495
ENSMUSG00000020334	0.362558	0.547089	1	1.17201	0.0570545	0.0118873	3.79012	0.0888026	0.0570545	0.0635302	0.0635302	1	Slc22a4	30805	-0.075415
ENSMUSG00000020335	3.07194	0.0796544	1	0.436885	0.0183009	0.00739822	4.91904	0.027681	0.0183009	0.0402341	0.0402341	1	Zfp354b	27274	0.173259
ENSMUSG00000020340	-0.0252608	1	1	0.679152	0.0334884	0.00646169	5.29596	0.0417602	0.0334884	0.034774	0.034774	1	Cyfip2	76884	-0.0238289
ENSMUSG00000020346	2.12505	0.144908	1	0.250031	0.0138511	0.000856661	7.03962	0.0132312	0.0138511	0.022996	0.022996	1	Mgat1	17308	-0.100325
ENSMUSG00000020349	0.387619	0.533554	1	0.0787526	0.00451685	0.000115652	8.5235	0.00561046	0.00451685	0.0242273	0.0242273	1	Ppp2ca	19052	-0.0491882
ENSMUSG00000020357	1.34566	0.246038	1	1.34661	0.078668	0.000544457	7.25244	0.0723449	0.078668	0.0226542	0.078668	1	Flt4	14257	0.142077
ENSMUSG00000020358	-0.0297678	1	1	0.182828	0.0106354	0.000119152	9.34846	0.0130436	0.0106354	0.026911	0.026911	1	Hnrnpab	15384	-0.0262448
ENSMUSG00000020359	0.0186912	0.891255	1	0.188235	0.00994695	0.00112571	7.14671	0.0100651	0.00994695	0.0228003	0.0228003	1	Phykpl	72947	-0.00522955
ENSMUSG00000020361	0.925313	0.336084	1	0.170761	0.00904464	0.00100011	8.69541	0.0118157	0.00904464	0.0247181	0.0247181	1	Hspa4	15525	-0.0727669
ENSMUSG00000020362	0.00980856	0.921108	1	0.238658	0.0135638	0.000474903	7.38851	0.0153296	0.0135638	0.0225343	0.0225343	1	Cnot6	104625	-0.00535595
ENSMUSG00000020363	0.906859	0.340949	1	1.66681	0.0611165	0.0369312	3.38595	0.138629	0.0611165	0.0724969	0.0724969	1	Gfpt2	14584	0.14236
ENSMUSG00000020364	2.13083	0.144362	1	1.36404	0.0659735	0.0142644	5.54313	0.0775092	0.0659735	0.0318054	0.0659735	1	Zfp354a	21408	0.173674
ENSMUSG00000020366	0.223401	0.636461	1	0.0906153	0.0046101	0.000720217	8.28808	0.0106151	0.0046101	0.0236094	0.0236094	1	Mapk9	26420	0.0382038
ENSMUSG00000020368	1.57694	0.209201	1	0.386713	0.0224674	0.000280405	8.20484	0.0338138	0.0224674	0.0234084	0.0234084	1	Canx	12330	-0.0870354
ENSMUSG00000020372	0.0842741	0.771587	1	1.13425	0.0666744	4.60468e-05	10.1653	0.0957682	0.0666744	0.0304857	0.0666744	1	Rack1	14694	0.0578033
ENSMUSG00000020375	0.508829	0.475646	1	0.199383	0.010915	0.000813373	5.78809	0.0176924	0.010915	0.0294536	0.0294536	1	Rufy1	216724	-0.0569807
ENSMUSG00000020376	-0.0857356	1	1	0.136978	0.00789515	0.000162366	8.61904	0.0154761	0.00789515	0.0244958	0.0244958	1	Rnf130	59044	0.00860835
ENSMUSG00000020377	1.66055	0.197529	1	5.03613	0.269613	0.0266302	3.86469	0.279981	0.269613	0.0618298	0.269613	1	Ltc4s	17001	-0.300078
ENSMUSG00000020380	1.06082	0.303027	1	0.620883	0.0336733	0.00284926	5.43225	0.0331881	0.0336733	0.0330649	0.0336733	1	Rad50	19360	0.087518
ENSMUSG00000020381	1.2997	0.254269	1	4.9859	0.289692	0.00359582	5.37132	0.286687	0.289692	0.033808	0.289692	1	Mrnip	68067	0.269474
ENSMUSG00000020385	5.53882	0.0185991	1	0.609488	0.0338672	0.00198501	5.90673	0.0536914	0.0338672	0.0284801	0.0338672	1	Clk4	12750	0.179608
ENSMUSG00000020386	0.333111	0.563833	1	0.372016	0.0218082	7.51546e-05	9.05918	0.0290204	0.0218082	0.0258729	0.0258729	1	Sar1b	66397	-0.0451997
ENSMUSG00000020387	2.49905	0.113915	1	0.681113	0.0384515	0.00161397	6.48848	0.0510898	0.0384515	0.0248607	0.0384515	1	Jade2	76901	-0.131421
ENSMUSG00000020388	0.62018	0.43098	1	0.623729	0.0267106	0.00997935	4.36577	0.0555669	0.0267106	0.0505105	0.0505105	1	Pdlim4	30794	0.0894442
ENSMUSG00000020390	3.39677	0.0653244	1	0.310404	0.0178929	0.000366171	7.72585	0.046737	0.0178929	0.0225928	0.0225928	1	Ube2b	22210	0.12509
ENSMUSG00000020392	1.07268	0.300342	1	0.315222	0.0176787	0.000863756	6.57405	0.0279776	0.0176787	0.0244676	0.0244676	1	Cdkn2aipnl	52626	-0.0732846
ENSMUSG00000020393	-0.163181	1	1	0.672192	0.0387077	0.000833047	6.90004	0.0389828	0.0387077	0.0233246	0.0387077	1	Kremen1	84035	0.018195
ENSMUSG00000020395	1.40569	0.235773	1	1.43241	0.0486157	0.0356435	3.78676	0.0978914	0.0486157	0.0636063	0.0636063	1	Itk	16428	-0.167986
ENSMUSG00000020396	1.72741	0.188742	1	3.81975	0.146487	0.0782041	2.70378	0.204926	0.146487	0.0869389	0.146487	1	Nefh	380684	0.265742
ENSMUSG00000020397	1.16784	0.279846	1	0.165484	0.00769498	0.00203938	6.23818	0.011951	0.00769498	0.0262107	0.0262107	1	Med7	66213	-0.0807994
ENSMUSG00000020399	-0.109384	1	1	2.54865	0.130538	0.0193829	3.97347	0.210747	0.130538	0.059326	0.130538	1	Havcr2	171285	-0.0511969
ENSMUSG00000020400	0.907496	0.34078	1	0.310014	0.0154404	0.0027957	6.47833	0.0305951	0.0154404	0.0249097	0.0249097	1	Tnip1	57783	-0.0704254
ENSMUSG00000020402	-0.103554	1	1	0.0554985	0.00312068	0.000143939	8.85131	0.00646816	0.00312068	0.0251932	0.0251932	1	Vdac1	22333	0.0156594
ENSMUSG00000020407	-0.0271861	1	1	0.544339	0.0199896	0.0120304	4.32695	0.0431094	0.0199896	0.0513462	0.0513462	1	Upp1	22271	-0.0139456
ENSMUSG00000020409	0.0937886	0.759415	1	0.292987	0.0152748	0.00195976	6.57228	0.0181564	0.0152748	0.0244754	0.0244754	1	Slu7	193116	-0.0207178
ENSMUSG00000020412	0.160542	0.688658	1	0.215496	0.0120087	0.000667527	7.47254	0.0189532	0.0120087	0.022499	0.022499	1	Ascc2	75452	0.0272045
ENSMUSG00000020413	0.603351	0.437302	1	0.643115	0.0335789	0.00425145	5.55683	0.0500087	0.0335789	0.0316584	0.0335789	1	Hus1	15574	-0.0717025
ENSMUSG00000020415	0.223005	0.636759	1	0.55227	0.0319821	0.000504342	7.40912	0.0421062	0.0319821	0.0225228	0.0319821	1	Pttg1	30939	-0.0487763
ENSMUSG00000020420	-0.0443974	1	1	0.507296	0.0199668	0.00987411	4.83484	0.0401486	0.0199668	0.0415692	0.0415692	1	Zfp607a	545938	-0.0100905
ENSMUSG00000020422	0.0452751	0.831499	1	0.354884	0.0199503	0.000925193	7.12452	0.0232983	0.0199503	0.0228368	0.0228368	1	Tns3	319939	0.0137031
ENSMUSG00000020423	-0.160166	1	1	1.89681	0.110409	0.00116796	6.8016	0.114805	0.110409	0.0236088	0.110409	1	Btg2	12227	-0.031484
ENSMUSG00000020424	0.390162	0.532214	1	0.810099	0.0399968	0.00765612	4.66637	0.059685	0.0399968	0.0445018	0.0445018	1	Gatsl3	71962	-0.0658346
ENSMUSG00000020427	-0.205126	1	1	1.12463	0.0655082	0.000646546	7.25881	0.0938168	0.0655082	0.0226469	0.0655082	1	Igfbp3	16009	-0.00910084
ENSMUSG00000020429	3.42809	0.0640962	1	6.09971	0.358433	0.000373219	8.60432	1.24659	0.358433	0.0244538	0.358433	1	Igfbp1	16006	0.450584
ENSMUSG00000020430	0.0100897	0.919989	1	0.124746	0.00581209	0.0015259	7.30417	0.00818007	0.00581209	0.0225996	0.0225996	1	Pes1	64934	0.0020616
ENSMUSG00000020431	0.855533	0.354992	1	8.65359	0.477839	0.0311953	4.93045	2.65416	0.477839	0.040057	0.477839	1	Adcy1	432530	0.299997
ENSMUSG00000020432	-0.075466	1	1	0.461472	0.0270676	7.78112e-05	9.38941	0.098945	0.0270676	0.027067	0.0270676	1	Tcn2	21452	-0.0251033
ENSMUSG00000020435	-0.00655025	1	1	4.84995	0.265601	0.01969	4.52033	0.351494	0.265601	0.0473095	0.265601	1	Osbp2	74309	0.0996837
ENSMUSG00000020437	0.145426	0.702946	1	1.06694	0.0513968	0.0113646	3.03231	0.0728953	0.0513968	0.0801338	0.0801338	1	Myo1g	246177	-0.0611834
[truncated: 12,032 more rows]
