# Supplementary material for: Low-level mitochondrial heteroplasmy modulates DNA replication, glucose metabolism and lifespan in mice
Source: Sci Rep. 2018 Apr 12;8:5872. doi: 10.1038/s41598-018-24290-6 (PMC5897405; doi:10.1038/s41598-018-24290-6)
Supplement: Supplementary file 3 — Data S2 [file 41598_2018_24290_MOESM3_ESM.xls]

## Sheet: GO Term Up in B6-mtAKR 
GO BP Terms	p.geomean	stat.mean	P-Value	q-value	set.size
PROTEIN_SERINE_THREONINE_KINASE_ACTIVITY	6.30841e-10	0.167682	6.30841e-10	3.50495e-06	388
RAS_GUANYL_NUCLEOTIDE_EXCHANGE_FACTOR_ACTIVITY	4.24868e-09	0.221738	4.24868e-09	1.18028e-05	199
REGULATION_OF_SMALL_GTPASE_MEDIATED_SIGNAL_TRANSDUCTION	6.78265e-09	0.183627	6.78265e-09	1.25615e-05	285
CARBOXYLIC_ACID_CATABOLIC_PROCESS	1.46101e-08	0.202385	1.46101e-08	1.2825e-05	224
ORGANIC_ACID_CATABOLIC_PROCESS	1.46101e-08	0.202385	1.46101e-08	1.2825e-05	224
NEURON_PROJECTION_MORPHOGENESIS	1.55033e-08	0.151495	1.55033e-08	1.2825e-05	404
SMALL_MOLECULE_CATABOLIC_PROCESS	1.61582e-08	0.161788	1.61582e-08	1.2825e-05	352
CELL_MORPHOGENESIS_INVOLVED_IN_NEURON_DIFFERENTIATION	2.0584e-08	0.158306	2.0584e-08	1.38221e-05	363
GUANYL_NUCLEOTIDE_EXCHANGE_FACTOR_ACTIVITY	2.23901e-08	0.184829	2.23901e-08	1.38221e-05	263
REGULATION_OF_RAS_PROTEIN_SIGNAL_TRANSDUCTION	1.30392e-07	0.199123	1.30392e-07	7.2446e-05	203
REGULATION_OF_RHO_PROTEIN_SIGNAL_TRANSDUCTION	2.31113e-07	0.247417	2.31113e-07	0.000116733	126
REGULATION_OF_VASCULATURE_DEVELOPMENT	2.85268e-07	0.165794	2.85268e-07	0.000132079	280
RESPONSE_TO_PEPTIDE	4.12557e-07	0.132756	4.12557e-07	0.000176321	431
CIRCULATORY_SYSTEM_PROCESS	9.45212e-07	0.142067	9.45212e-07	0.000375114	353
HINDBRAIN_DEVELOPMENT	1.32706e-06	0.209493	1.32706e-06	0.000491541	156
ALPHA_AMINO_ACID_CATABOLIC_PROCESS	1.67899e-06	0.266895	1.67899e-06	0.000583029	94
CELL_MATRIX_ADHESION	2.77197e-06	0.217222	2.77197e-06	0.00089749	137
AXON	2.99783e-06	0.12503	2.99783e-06	0.00089749	420
CELLULAR_AMINO_ACID_CATABOLIC_PROCESS	3.06917e-06	0.242301	3.06917e-06	0.00089749	109
CELLULAR_RESPONSE_TO_STEROID_HORMONE_STIMULUS	3.62401e-06	0.166117	3.62401e-06	0.00100675	231
CELLULAR_RESPONSE_TO_PEPTIDE	4.04165e-06	0.146958	4.04165e-06	0.0010693	294
NEURON_SPINE	5.34506e-06	0.198416	5.34506e-06	0.0012853	156
MUSCLE_STRUCTURE_DEVELOPMENT	5.54241e-06	0.119787	5.54241e-06	0.0012853	436
CYTOSOLIC_RIBOSOME	5.72035e-06	0.235217	5.72035e-06	0.0012853	110
MICROTUBULE_CYTOSKELETON_ORGANIZATION	5.7834e-06	0.126207	5.7834e-06	0.0012853	390
DENDRITE	6.04371e-06	0.114295	6.04371e-06	0.00129149	477
CELL_SUBSTRATE_ADHESION	1.02976e-05	0.171145	1.02976e-05	0.00200099	199
REGULATION_OF_CELL_MORPHOGENESIS_INVOLVED_IN_DIFFERENTIATION	1.03227e-05	0.12238	1.03227e-05	0.00200099	395
COFACTOR_BINDING	1.05777e-05	0.151045	1.05777e-05	0.00200099	256
CELL_LEADING_EDGE	1.0812e-05	0.116692	1.0812e-05	0.00200099	434
REGULATION_OF_BLOOD_PRESSURE	1.11646e-05	0.184849	1.11646e-05	0.00200099	169
POSTSYNAPSE	1.24919e-05	0.129973	1.24919e-05	0.00216891	343
SODIUM_ION_HOMEOSTASIS	1.34156e-05	0.440289	1.34156e-05	0.00225869	29
SINGLE_ORGANISM_BEHAVIOR	1.70445e-05	0.124687	1.70445e-05	0.00278527	363
PROTEIN_AUTOPHOSPHORYLATION	1.75689e-05	0.160145	1.75689e-05	0.00278894	217
ACTIN_FILAMENT_BASED_PROCESS	1.84467e-05	0.10919	1.84467e-05	0.00284694	474
COGNITION	2.22249e-05	0.146631	2.22249e-05	0.00333735	254
MULTI_ORGANISM_METABOLIC_PROCESS	2.57834e-05	0.188733	2.57834e-05	0.00376981	150
POSITIVE_REGULATION_OF_CELL_MORPHOGENESIS_INVOLVED_IN_DIFFERENTIATION	2.90247e-05	0.158603	2.90247e-05	0.00413491	211
RESPONSE_TO_TRANSFORMING_GROWTH_FACTOR_BETA	3.22074e-05	0.169274	3.22074e-05	0.00447361	183
NEPHRON_DEVELOPMENT	3.32352e-05	0.20325	3.32352e-05	0.00450377	126
ANTERIOR_POSTERIOR_PATTERN_SPECIFICATION	3.47716e-05	0.175914	3.47716e-05	0.00459978	168
MITOTIC_SPINDLE_ORGANIZATION	3.66043e-05	0.245918	3.66043e-05	0.00463457	85
BEHAVIOR	3.67028e-05	0.105904	3.67028e-05	0.00463457	472
LATERAL_PLASMA_MEMBRANE	4.03488e-05	0.284047	4.03488e-05	0.00494162	63
OXIDOREDUCTASE_ACTIVITY_ACTING_ON_PAIRED_DONORS_WITH_INCORPORATION_OR_REDUCTION_OF_MOLECULAR_OXYGEN_REDUCED_FLAVIN_OR_FLAVOPROTEIN_AS_ONE_DONOR_AND_INCORPORATION_OF_ONE_ATOM_OF_OXYGEN	4.09133e-05	0.290828	4.09133e-05	0.00494162	60
NEURON_PROJECTION_GUIDANCE	4.81196e-05	0.165956	4.81196e-05	0.00568835	183
REGULATION_OF_ENDOTHELIAL_CELL_PROLIFERATION	5.52851e-05	0.206459	5.52851e-05	0.00633996	116
PEPTIDYL_SERINE_MODIFICATION	5.61482e-05	0.171759	5.61482e-05	0.00633996	168
REGULATION_OF_MICROTUBULE_BASED_PROCESS	5.70551e-05	0.131233	5.70551e-05	0.00633996	290
METENCEPHALON_DEVELOPMENT	6.09539e-05	0.209964	6.09539e-05	0.00664038	111
ANDROGEN_RECEPTOR_BINDING	6.41795e-05	0.289113	6.41795e-05	0.0067124	58
REGULATION_OF_NEURON_PROJECTION_DEVELOPMENT	6.5063e-05	0.105514	6.5063e-05	0.0067124	448
PERIPHERAL_NERVOUS_SYSTEM_DEVELOPMENT	6.52393e-05	0.259403	6.52393e-05	0.0067124	72
MITOCHONDRIAL_MEMBRANE_PART	7.02496e-05	0.171814	7.02496e-05	0.00699336	164
RESPONSE_TO_INSULIN	7.09121e-05	0.142662	7.09121e-05	0.00699336	239
TRANSMEMBRANE_RECEPTOR_PROTEIN_SERINE_THREONINE_KINASE_SIGNALING_PATHWAY	7.29313e-05	0.155876	7.29313e-05	0.00699336	199
DICARBOXYLIC_ACID_METABOLIC_PROCESS	7.32131e-05	0.212781	7.32131e-05	0.00699336	106
COENZYME_BINDING	7.42636e-05	0.164073	7.42636e-05	0.00699336	179
SCHWANN_CELL_DIFFERENTIATION	7.65102e-05	0.363313	7.65102e-05	0.00708485	36
POSITIVE_REGULATION_OF_NUCLEAR_TRANSCRIBED_MRNA_CATABOLIC_PROCESS_DEADENYLATION_DEPENDENT_DECAY	8.10403e-05	0.49826	8.10403e-05	0.00726226	19
REGULATION_OF_NUCLEAR_TRANSCRIBED_MRNA_CATABOLIC_PROCESS_DEADENYLATION_DEPENDENT_DECAY	8.10403e-05	0.49826	8.10403e-05	0.00726226	19
TRANSLATIONAL_INITIATION	8.44202e-05	0.172243	8.44202e-05	0.00744506	160
ARACHIDONIC_ACID_MONOOXYGENASE_ACTIVITY	9.14995e-05	0.321985	9.14995e-05	0.0079433	45
TOR_SIGNALING	9.71972e-05	0.506931	9.71972e-05	0.00830812	18
STRESS_ACTIVATED_PROTEIN_KINASE_SIGNALING_CASCADE	0.000103888	0.200565	0.000103888	0.00853665	115
ADHERENS_JUNCTION_ORGANIZATION	0.000103973	0.241646	0.000103973	0.00853665	79
POSITIVE_REGULATION_OF_NEURON_PROJECTION_DEVELOPMENT	0.000104619	0.126458	0.000104619	0.00853665	293
HYDROLASE_ACTIVITY_ACTING_ON_CARBON_NITROGEN_BUT_NOT_PEPTIDE_BONDS_IN_LINEAR_AMIDES	0.000106017	0.238409	0.000106017	0.00853665	81
REGULATION_OF_CARDIAC_MUSCLE_CONTRACTION	0.000108508	0.236658	0.000108508	0.00861244	82
RESPONSE_TO_ESTROGEN	0.000114938	0.13389	0.000114938	0.00894405	258
SMAD_BINDING	0.000117203	0.221374	0.000117203	0.00894405	93
RESPONSE_TO_PURINE_CONTAINING_COMPOUND	0.000117515	0.154626	0.000117515	0.00894405	192
RHO_PROTEIN_SIGNAL_TRANSDUCTION	0.000121892	0.256216	0.000121892	0.00906583	69
AXON_PART	0.000122425	0.141463	0.000122425	0.00906583	229
CHROMOSOME_SEGREGATION	0.000127466	0.135999	0.000127466	0.00906583	247
REGULATION_OF_STRIATED_MUSCLE_CONTRACTION	0.000128004	0.229023	0.000128004	0.00906583	86
NEGATIVE_REGULATION_OF_VASCULATURE_DEVELOPMENT	0.00012811	0.20453	0.00012811	0.00906583	108
CELLULAR_RESPONSE_TO_ALCOHOL	0.000129443	0.179755	0.000129443	0.00906583	140
NEGATIVE_REGULATION_OF_SPROUTING_ANGIOGENESIS	0.000135382	0.440425	0.000135382	0.00906583	23
ALPHA_AMINO_ACID_METABOLIC_PROCESS	0.000135726	0.143131	0.000135726	0.00906583	221
ENDOTHELIUM_DEVELOPMENT	0.000135924	0.195098	0.000135924	0.00906583	118
TRANSFORMING_GROWTH_FACTOR_BETA_RECEPTOR_SIGNALING_PATHWAY	0.000137086	0.185871	0.000137086	0.00906583	130
REGULATION_OF_NEURON_MIGRATION	0.000141291	0.272409	0.000141291	0.00906583	60
REGULATION_OF_CARDIAC_MUSCLE_CONTRACTION_BY_REGULATION_OF_THE_RELEASE_OF_SEQUESTERED_CALCIUM_ION	0.000141366	0.366931	0.000141366	0.00906583	33
HYDROLASE_ACTIVITY_ACTING_ON_CARBON_NITROGEN_BUT_NOT_PEPTIDE_BONDS	0.000143375	0.194512	0.000143375	0.00906583	118
PATTERN_SPECIFICATION_PROCESS	0.000143406	0.109622	0.000143406	0.00906583	379
LIPID_HOMEOSTASIS	0.000143591	0.183304	0.000143591	0.00906583	133
TUBULIN_BINDING	0.000148004	0.127496	0.000148004	0.00913746	277
MUSCLE_ORGAN_DEVELOPMENT	0.000148015	0.130532	0.000148015	0.00913746	264
RELAXATION_OF_CARDIAC_MUSCLE	0.000157335	0.436694	0.000157335	0.00958512	23
REGULATION_OF_CARBOHYDRATE_METABOLIC_PROCESS	0.000158717	0.15088	0.000158717	0.00958512	195
REGIONALIZATION	0.000166322	0.130639	0.000166322	0.00989559	260
REGULATION_OF_RELEASE_OF_SEQUESTERED_CALCIUM_ION_INTO_CYTOSOL_BY_SARCOPLASMIC_RETICULUM	0.00016742	0.334367	0.00016742	0.00989559	39

## Sheet: GO Term down in B6-mtAKR
GO BP Terms	p.geomean	stat.mean	P-Value	q-value	set.size
MITOCHONDRIAL_TRANSLATION	1.57029e-09	0.30345	1.57029e-09	8.72451e-06	111
RESPONSE_TO_TYPE_I_INTERFERON	1.79986e-08	0.339097	1.79986e-08	5.00001e-05	78
TRANSLATIONAL_TERMINATION	1.93153e-07	0.289311	1.93153e-07	0.000347011	93
DEFENSE_RESPONSE_TO_OTHER_ORGANISM	2.49828e-07	0.131655	2.49828e-07	0.000347011	454
RESPONSE_TO_VIRUS	1.37364e-06	0.158582	1.37364e-06	0.00145823	274
NCRNA_PROCESSING	1.57477e-06	0.131538	1.57477e-06	0.00145823	398
DEFENSE_RESPONSE_TO_VIRUS	3.62084e-06	0.181018	3.62084e-06	0.00267127	194
PRERIBOSOME	3.88795e-06	0.325642	3.88795e-06	0.00267127	59
PROTEIN_FOLDING	4.32711e-06	0.176185	4.32711e-06	0.00267127	202
NEGATIVE_REGULATION_OF_VIRAL_GENOME_REPLICATION	7.16843e-06	0.302602	7.16843e-06	0.00369194	65
POSITIVE_REGULATION_OF_LYMPHOCYTE_MIGRATION	7.30945e-06	0.486797	7.30945e-06	0.00369194	25
ORGANELLAR_RIBOSOME	9.83058e-06	0.283733	9.83058e-06	0.00455156	72
TRANSLATIONAL_ELONGATION	1.30113e-05	0.227069	1.30113e-05	0.00556082	110
RIBONUCLEOPROTEIN_COMPLEX_BIOGENESIS	1.75116e-05	0.110927	1.75116e-05	0.00655941	461
REGULATION_OF_T_CELL_MIGRATION	1.7986e-05	0.487781	1.7986e-05	0.00655941	23
RIBOSOME_BIOGENESIS	1.89063e-05	0.133385	1.89063e-05	0.00655941	313
ANTIGEN_PROCESSING_AND_PRESENTATION_OF_PEPTIDE_ANTIGEN_VIA_MHC_CLASS_I	2.12198e-05	0.224108	2.12198e-05	0.00655941	108
LYMPHOCYTE_MIGRATION	2.12508e-05	0.358454	2.12508e-05	0.00655941	42
NEGATIVE_REGULATION_OF_VIRAL_PROCESS	2.43819e-05	0.223686	2.43819e-05	0.00702848	107
EXTERNAL_SIDE_OF_PLASMA_MEMBRANE	2.61708e-05	0.156146	2.61708e-05	0.00702848	220
REGULATION_OF_LYMPHOCYTE_MIGRATION	2.66447e-05	0.382997	2.66447e-05	0.00702848	36
LYMPHOCYTE_CHEMOTAXIS	2.79358e-05	0.425653	2.79358e-05	0.00702848	29
CELLULAR_PROTEIN_COMPLEX_DISASSEMBLY	2.90956e-05	0.201416	2.90956e-05	0.00702848	130
GUANYL_NUCLEOTIDE_BINDING	3.56591e-05	0.123439	3.56591e-05	0.00825507	345
RESPIRATORY_CHAIN	3.95375e-05	0.260712	3.95375e-05	0.00878681	75
MITOCHONDRIAL_RESPIRATORY_CHAIN_COMPLEX_ASSEMBLY	4.76679e-05	0.247091	4.76679e-05	0.0101863	82
RNA_SPLICING	5.79847e-05	0.115093	5.79847e-05	0.011932	379
MRNA_PROCESSING	6.22254e-05	0.107632	6.22254e-05	0.0120622	432
RESPONSE_TO_INTERFERON_GAMMA	6.29595e-05	0.171764	6.29595e-05	0.0120622	166
POSITIVE_REGULATION_OF_CELL_CELL_ADHESION	6.6974e-05	0.141357	6.6974e-05	0.0120756	245
REGULATION_OF_SYMBIOSIS_ENCOMPASSING_MUTUALISM_THROUGH_PARASITISM	6.79731e-05	0.143569	6.79731e-05	0.0120756	237
PROTEIN_EXIT_FROM_ENDOPLASMIC_RETICULUM	6.95502e-05	0.437983	6.95502e-05	0.0120756	25
CELLULAR_RESPONSE_TO_INTERFERON_GAMMA	7.74967e-05	0.181653	7.74967e-05	0.0130476	145
RRNA_METABOLIC_PROCESS	8.04902e-05	0.134715	8.04902e-05	0.013153	265
INNER_MITOCHONDRIAL_MEMBRANE_PROTEIN_COMPLEX	8.62919e-05	0.213962	8.62919e-05	0.0136982	103
ER_ASSOCIATED_UBIQUITIN_DEPENDENT_PROTEIN_CATABOLIC_PROCESS	9.3375e-05	0.252792	9.3375e-05	0.0144109	73
OXIDATIVE_PHOSPHORYLATION	0.000138509	0.233473	0.000138509	0.0193828	82
RESPONSE_TO_INTERFERON_ALPHA	0.000142432	0.405395	0.000142432	0.0193828	27
MITOCHONDRIAL_RESPIRATORY_CHAIN_COMPLEX_I_BIOGENESIS	0.000143033	0.27222	0.000143033	0.0193828	60
MITOCHONDRIAL_RESPIRATORY_CHAIN_COMPLEX_I_ASSEMBLY	0.000143033	0.27222	0.000143033	0.0193828	60
NADH_DEHYDROGENASE_COMPLEX_ASSEMBLY	0.000143033	0.27222	0.000143033	0.0193828	60
REGULATION_OF_LYMPHOCYTE_CHEMOTAXIS	0.000149254	0.469657	0.000149254	0.0197442	20
MACROMOLECULAR_COMPLEX_DISASSEMBLY	0.000177646	0.145562	0.000177646	0.0225217	207
REGULATION_OF_T_CELL_CHEMOTAXIS	0.000178358	0.599982	0.000178358	0.0225217	12
RNA_SPLICING_VIA_TRANSESTERIFICATION_REACTIONS	0.000182579	0.123383	0.000182579	0.0225424	289
NUCLEOLAR_PART	0.000212217	0.263905	0.000212217	0.0256322	61
ANTIGEN_PROCESSING_AND_PRESENTATION_OF_EXOGENOUS_PEPTIDE_ANTIGEN_VIA_MHC_CLASS_I	0.000299326	0.227289	0.000299326	0.0347607	79
SMALL_SUBUNIT_PROCESSOME	0.000303783	0.356166	0.000303783	0.0347607	32
CYTOKINE_MEDIATED_SIGNALING_PATHWAY	0.000311714	0.101754	0.000311714	0.0347607	402
RIBOSOME	0.000312821	0.135953	0.000312821	0.0347607	222
ELECTRON_TRANSPORT_CHAIN	0.000348695	0.208731	0.000348695	0.0379873	92
SPLICEOSOMAL_COMPLEX	0.000390837	0.144738	0.000390837	0.0417594	190
PROTEASOME_ACCESSORY_COMPLEX	0.000416263	0.387284	0.000416263	0.0430184	26
ENDOPLASMIC_RETICULUM_TO_CYTOSOL_TRANSPORT	0.000418105	0.387174	0.000418105	0.0430184	26
POSITIVE_REGULATION_OF_T_CELL_PROLIFERATION	0.000447933	0.197093	0.000447933	0.0452494	100
POSITIVE_REGULATION_OF_PRODUCTION_OF_MOLECULAR_MEDIATOR_OF_IMMUNE_RESPONSE	0.000477611	0.215298	0.000477611	0.046922	83
CELLULAR_PROTEIN_COMPLEX_ASSEMBLY	0.000481381	0.100692	0.000481381	0.046922	388
TRANSFERASE_ACTIVITY_TRANSFERRING_HEXOSYL_GROUPS	0.000493569	0.155666	0.000493569	0.0472805	159
ANTIGEN_PROCESSING_AND_PRESENTATION_OF_PEPTIDE_ANTIGEN	0.000505349	0.137784	0.000505349	0.0475885	203
ER_TO_GOLGI_TRANSPORT_VESICLE_MEMBRANE	0.000535653	0.251099	0.000535653	0.0487883	60
POSITIVE_REGULATION_OF_CELL_KILLING	0.000561411	0.274103	0.000561411	0.0496092	50
ANAPHASE_PROMOTING_COMPLEX_DEPENDENT_CATABOLIC_PROCESS	0.000562523	0.214268	0.000562523	0.0496092	82
