# Supplementary material for: Low-level mitochondrial heteroplasmy modulates DNA replication, glucose metabolism and lifespan in mice
Source: Sci Rep. 2018 Apr 12;8:5872. doi: 10.1038/s41598-018-24290-6 (PMC5897405; doi:10.1038/s41598-018-24290-6)
Supplement: Supplementary file 4 — Data S3 [file 41598_2018_24290_MOESM4_ESM.xls]

## Sheet: common_up
GO Term	q-value Old Mice	set.size.x	q-Value young mice	set.size.y
CELL_MATRIX_ADHESION	0.00343905	138	0.0404761	136
CELL_SUBSTRATE_ADHESION	0.0132589	201	0.033865	198
CIRCULATORY_SYSTEM_PROCESS	0.0179665	354	0.00991405	356
DRUG_BINDING	0.0182159	148	0.0146614	146
INNER_MITOCHONDRIAL_MEMBRANE_PROTEIN_COMPLEX	0.0418723	103	0.00607315	103
MITOCHONDRIAL_MEMBRANE_PART	0.00370994	164	0.00759112	164
MITOCHONDRIAL_PROTEIN_COMPLEX	0.0450923	132	0.0181142	132
MULTICELLULAR_ORGANISMAL_SIGNALING	0.0425329	80	0.0388727	81
MUSCLE_STRUCTURE_DEVELOPMENT	0.011703	440	0.00502991	438
NEGATIVE_REGULATION_OF_CELL_ADHESION	0.040403	276	0.00441677	277
NEGATIVE_REGULATION_OF_IMMUNE_SYSTEM_PROCESS	0.00280964	448	0.00212953	455
NEURON_SPINE	0.0259052	155	0.0175028	151
PEPTIDYL_SERINE_MODIFICATION	0.0179665	166	0.00212953	171
PERIPHERAL_NERVOUS_SYSTEM_DEVELOPMENT	0.0115889	72	0.0201782	71
PROTEIN_SERINE_THREONINE_KINASE_ACTIVITY	0.017133	387	1.80895e-05	393
REGULATION_OF_ACTION_POTENTIAL	0.0155431	38	0.0281059	37
REGULATION_OF_CARBOHYDRATE_BIOSYNTHETIC_PROCESS	0.0414645	102	0.00752046	100
REGULATION_OF_CELL_MORPHOGENESIS_INVOLVED_IN_DIFFERENTIATION	0.0426323	393	0.0259974	396
REGULATION_OF_GLUCOSE_METABOLIC_PROCESS	0.0481439	130	0.00527237	128
REGULATION_OF_MICROTUBULE_BASED_PROCESS	0.045704	289	0.023855	287
REGULATION_OF_VASCULATURE_DEVELOPMENT	0.012431	284	0.00623385	284
RESPONSE_TO_OXYGEN_LEVELS	0.0345391	380	0.0150899	375
VACUOLE_ORGANIZATION	0.045964	189	0.00714347	189

## Sheet: common_down
GO Term	q-value Old Mice	set.size.x	q-Value young mice	set.size.y
CELLULAR_RESPIRATION	0.01108	144	0.0198315	145
ELECTRON_TRANSPORT_CHAIN	0.0267337	92	0.000669932	92
LYMPHOCYTE_CHEMOTAXIS	0.0395468	30	0.0449935	31
MITOCHONDRIAL_PROTEIN_COMPLEX	0.0308178	132	0.0252277	132
MITOCHONDRIAL_RESPIRATORY_CHAIN_COMPLEX_ASSEMBLY	0.01108	82	0.000537545	82
MITOCHONDRIAL_RESPIRATORY_CHAIN_COMPLEX_I_ASSEMBLY	0.0241536	60	0.00284824	60
MITOCHONDRIAL_RESPIRATORY_CHAIN_COMPLEX_I_BIOGENESIS	0.0241536	60	0.00284824	60
MITOCHONDRIAL_TRANSLATION	0.00177184	111	4.31275e-07	111
MRNA_PROCESSING	0.0188395	432	4.49875e-05	432
NADH_DEHYDROGENASE_COMPLEX_ASSEMBLY	0.0241536	60	0.00284824	60
ORGANELLAR_RIBOSOME	0.0416229	72	0.00143905	72
OXIDATIVE_PHOSPHORYLATION	0.0280607	82	0.000537545	82
RESPIRATORY_CHAIN	0.0109658	75	0.00336446	75
RNA_SPLICING	0.0161839	379	6.11586e-06	379
RNA_SPLICING_VIA_TRANSESTERIFICATION_REACTIONS	0.0252717	289	5.42789e-05	289
TRANSLATIONAL_TERMINATION	0.020645	93	1.12648e-06	93
